# Supplementary material for: Evidence base for non-genetic inheritance of environmental exposures in non-human animals and plants: a map of evidence syntheses with bibliometric analysis
Source: Environ Evid. 2023 Jan 6;12:1. doi: 10.1186/s13750-022-00290-y (PMC11378868; doi:10.1186/s13750-022-00290-y)
Supplement: Supplementary file 4 — Additional file 4: Data including included studies. [file 13750_2022_290_MOESM4_ESM.xlsx]

## Sheet: Publication_info
id	title	year	journal_name	SR_type	SR_type_comment	timeframe_start	timeframe_end	timeframe_comment	n_studies	n_studies_comment	k_effect_size	k_effect_size_comment
Ainge_et_al_2011	A systematic review on animal models of maternal high fat feeding and offspring glycaemic control	2011	International Journal of Obesity	narrative		1998	2009	earliest taken from easliest published relevant study	11		NA	not a MA
Anastasiadi_et_al_2021	Epigenetic inheritance and reproductive mode in plants and animals	2021	Trends in Ecology and Evolution	narrative		2016	2020		340	Removed studies on humans but many of the remaining did not involve environmetal variation, or were prenatal traits	NA	not MA
Anwer_et_al_2021	Transgenerational effects of obesogenic diets in rodents: a meta-analysis	2021	Obesity Reviews	MA			2020		33		407
Arnott_et_al_2012	The importance of the gestation period for welfare of calves: Maternal stressors and difficult births	2012	Journal of Animal Science	narrative		1950	2011		26	based on table 1	NA	not a MA
Assis_et_al_2010	Effects of fetal programming in the inflammatory response in Wistar rats: a systematic review	2010	International Journal of Morphology	narrative		1966	2009		4		NA	not MA
Badihian_et_al_2020	Transcriptional and epigenetic changes of brain derived neurotrophic factor following prenatal stress: A systematic review of animal studies	2020	Neuroscience and Biobehavoral Reviews	narrative			2019		43		NA	not MA
Berghanel_et_al_2017	Prenatal stress accelerates offspring growth to compensate for reduced maternal investment across mammals	2017	PNAS	MA			2017		388	"719 studies from 388 publications"	1125
Besson_et_al_2015	Effect of maternal diet on offspring coping styles in rodents: a systematic review and meta-analysis	2016	Biological Reviews	MA		1968	2013	No clearly stated in data but looked at reference column	46	Also imputed data which infaltes n to 55	390	Also imputed data which infaltes k to 473
Bonapersona_et_al_2018	Effects of early life stress on biochemical indicators of the dopaminergic system: a 3 level metaanalysis of rodent studies	2018	Neuroscience and Biobehavoral Reviews	MA		1996	2017	earliest accepted publication	41	only included the prenatal stress as these were analysed seprately	NA	couldn’t find number of effect sizes for prenatal exposure
Brasil_et_al_2017	Maternal folic acid consumption during gestation and its long-term effects on offsprings liver: a systematic review	2017	Revista Brasileira de Saúde Materno Infantil	narrative		NA	2015	earliest date not reported and could not find study list	11		NA	not MA
Burgueno_et_al_2020	Prenatal stress and later metabolic consequences: Systematic review and meta-analysis in rodents	2020	Psychoneuroendocrinology	MA		1968	2019	Couldn't access data	232		413	I added n from Table 1 and 2
Caixeta_et_al_2020	Toxicity of engineered nanomaterials to aquatic and land snails: A scientometric and systematic review	2020	Chemosphere	narrative	does include mapping (referred to scientometric)		2019		60	only 3.9% of these were on inter/transgen	NA	not MA
Chaves_et_al_2020	Repercussions of maternal exposure to high-fat diet on offspring feeding behavior and body composition: a systematic review	2020	Journal of Developmental Origins of Health and Disease	narrative			2019		16	17 but one was only duration lactation	NA	not MA
Christians_et_al_2019	Effects of high-fat diets on fetal growth in rodents: a systematic review	2019	Reproductive Bioogy and Endocrinology	narrative		1984	2018	earliest date taken from Table 1	36		NA	not MA
Christians_et_al_2021	Sex-dependent effects of prenatal food and protein restriction on offspring physiology in rats and mice: systematic review and meta-analysis	2021	Biology of Sex Differences	MA			2020		65		112	based on raw data (summed all 'meta' tabs)
da_Silva_et_al_2021	Maternal exposure to high-fat diet modifies anxiety-like/depression-like behaviors and compounds of Serotonergic System in offspring: A preclinical systematic review	2021	International Journal of Developmental Neuroscience	narrative		1998	2019	based on earliest included study	16		NA	not MA
Dorman_et_al_2018	Systematic reviews and meta-analyses of human and animal evidence of prenatal diethylhexyl phthalate exposure and changes in male anogenetic distance	2018	Journal of Toxicology and Environmental Health	MA			2016		19	only took animal studies	NA	could not find: did state that some studies had multiple measures
English_and_Uller_2016	Does early-life diet affect longevity? A meta-analysis across experimental studies	2016	Biology letters	MA		1983	2015	Based on Table S1	21	based on table S1	127	50 + 77
Goncalves_et_al_2021	Paternal high-fat diet exposure induces adverse effects on offspring health: a systematic review of animal studies	2021	Brazlilian Archives of Biology and Technology	narrative		2010	2019	min date based on Table 1	16		NA	not MA
Grueber_et_al_2017	Intergenerational effects of nutrition on immunity: a systematic review and meta-analysis	2017	Biological Reviews	MA		1974	2016	earliest date based on Table 1	38		226
Hoek_et_al_2020	Paternal folate status and sperm quality, pregnancy outcomes, and Epigenetic: A systematic review and meta-analysis	2020	Molecular Research and Food Research	MA		1978	2017	min date based on inluded studies	7	excluding human studies (6 on animals + 1 on animals and humans)	4	Fig. 3
Lagisz_et_al_2014	Transgenerational effects of caloric restriction on appetite: a meta-analysis	2014	Obesity Reviews	MA		1965	2012		35		89
Lagisz_et_al_2015	Little appetite for obesity: meta-analysis of the effects of maternal obesogenic diets on offspring food intake and body mass in rodents	2015	International Journal of Obesity	MA		1999	2014		53		116
Lee_et_al_2019	Relationship between maternal global nutrient restriction during pregnancy and offspring kidney structure and function: a systematic review of animal studies	2019	American Journal of Physiology Renal Physiology	narrative		1989	2017	min date based on Suppl Tables	28		NA	not MA
Menting_et_al_2018	Maternal obesity in pregnancy impacts offspring cardiometabolic health: Systematic review and meta-analysis of animal studies	2018	Obesity Reviews	MA		1982	2018	earliest date based on earliest inclued publication	145		474
Menting_et_al_2019	The link between maternal obesity and offspring neurobehavior: A systematic review of animal experiments	2019	Neuroscience and Biobehavoral Reviews	MA			2018		26		92
Moore_et_al_2016	The predictability and magnitude of life-history divergence to ecological agents of selection: a meta-analysis is livebearing fish	2016	Ecology Letters	MA			2015		54	the paper didin't focus on nongen effects and not all of these examined intergen responses	170	the paper didin't focus on nongen effects and not all of these examined intergen responses
Moore_et_al_2019	A mother’s legacy: the strength of maternal effects in animal populations	2019	Ecology Letters	broad		2000	2017	Taken from earliest reference	151		770
Moraes-Sousa_et_al_2021	Oxidative stress profile of mothers and their offspring after maternal consumption of high-fat diet in rodents: a systematic review and meta-analysis	2021	Oxidative Medicine and Cellular Longevity	narrative	also a MA, but only 13 out of 77 were included		2020		77	13 included in MA	13	not clear if studies had multiple effect sizes
Morahan_et_al_2020	Metabolic and behavioural effects of prenatal exposure to non-nutritive sweeteners: A systematic review and meta-analysis of rodent models	2020	Physiology and Behavior	MA		1947	2019		24		59	"59 separate datasets"
Morahan_et_al_2020_2	Metabolic and behavioural effects in offspring exposed to maternal sucrose consumption: a systematic review and meta-analysis of data from rodent models	2020	Journal of Developmental Origins of Health and Disease	MA			2019		15	11 in MA	NA	unclear
Muhlhausler_et_al_2011	The effect of maternal omega-3 polyunsaturated fatty acid (n-3 LCPUFA) supplementation during pregnancy and/or lactation on body fat mass in the offspring: A systematic review of animal studies	2011	Prosaglandins, Leukotrienes and Essential Fatty Acids	narrative			2010		3		NA	not MA
Negri_et_al_2017	Exposure to PFOA and PFOS and fetal growth: a critical merging of toxicological and epidemiological data	2017	Critical Reviews in Toxicology	MA		2003	2015	Based on earliest date	12	only take from "toxicological evidence"	NA	"21 datasets" but not sure If one dataset only had one k
Palencia_et_al_2015	Arginine for gestating sows and foetal development: a systematic review	2016	Journal of Animal Physiology and Animal Nutrition	narrative		2007	2015	Based on earliest date (it says there was no date require,emt)	13		NA	not a MA
Pet_and_Brouwer-Brolsma_2016	The impact of vitamin D status on offspring brain development and function: a systematic review	2016	Advances in Nutrition	narrative			2015		26	animal studies	NA	not MA
Ribaroff_et_al_2017	Animal models of maternal high fat diet exposure and effects on metabolism in offspring: a meta-regression analysis	2017	Obesity Reviews	MA		1900	2015		171		NA	could not find overall k (k reported are likely overlapping). Could not find raw data
Roca_Fraga_et_al_2018	Meta-analysis of lamb birth weight as influenced by pregnancy nutrition of multiparous ewes	2018	Journal of Animal Science	MA		1955	2014	earliest date based on earliest inclued publication	76		157
Rochester_et_al_2018	Prenatal exposure to bisphenol A and hyperactivity in children: a systematic review and meta-analysis	2018	Environment International	MA		1999	2017	min table based on referenecs of included studies	29	12 studies in MA (9 studies only exposed offspring after birth)	25	based on Fig. 3
Rooke_et_al_2015	The importance of the gestation period for welfare of lambs: maternal stressors and lamb vigour and wellbeing	2015	Journal of Agricultural Science	narrative			2011		NA	not clearly reported	NA	not MA
Rooke_et_al_2017	Impact of maternal stress and nutrition on behavioural and physiological outcomes in young lambs	2017	Animal Welfare	narrative		1970	2015		21		NA	not MA
Rowinski_and_Rogell_2017	Environmental stress correlates with increases in both genetic and residual variances: a meta-analysis of animal studies	2017	Evolution	MA		1988	2015	earliest date from data	39		205
Rutkowska_et_al_2020	Mapping the past, present and future research landscape of paternal effects	2020	BMC Biology	map		1964	2019	based on earliest paper included	472	this includes humans	NA	not MA
Sartori_et_al_2020	Fetal programming in sheep: effects on pre- and postnatal development in lambs	2020	Journal of Animal Science	MA		1973	2019		173		195	added n from Fig. 1
Snell_et_al_2012	Assessment of the health impact of GM plant diets in long-term and multigenerational animal feeding trials: A literature review	2012	Food and Chemical Toxicology	narrative		1996	2010	Based on Table 4	NA	abstract says 24 but methods say 55	NA	not a MA
Sparling_et_al_2020	Environmental enrichment and its influence on rodent offspring and maternal behaviours, a scoping style review of indices of depression and anxiety	2020	Pharmacology, Biochemistry, and Bahvior	narrative		2009	2019	earliest date taken from tables	39		NA	not MA
Tellechea_et_al_2017	The association between high fat diet around gestation and metabolic syndrome-related phenotypes in rats: A systematic review and meta-analysis	2017	Scientific Reports	MA		1998	2016	min table based on referenecs of included studies	68		362
Thayer_et_al_2018	Impact of prenatal stress on offspring glucocorticoid levels: a phylogenetic meta-analysis across 14 vertebrate species	2018	Scientific Reports	MA		1988	2016	from raw data	29	from raw data after excluding human studies	97	based on raw data of Hedges g after exclusing humans
Uller_et_al_2013	Weak evidence for anticipatory parental effects in plants and animals	2013	Journal of Evolutionary Biology	MA		1985	2012	No reference dates provided; values from the list of included studies (in .txt file)	58		664	Taken from raw data
Urban_et_al_2020	Systematic evaluation of mechanistic data in assess inutero exposures to trichloroethylene and development of congenital heart defects	2020	Toxicology	narrative			2018		23		NA	not MA, but 79 datasets within 23 studies
Van_Abeelen_et_al_2012	The fetal origins of hypertension: a systematic review and meta-analysis of the evidence from animal experiments of maternal undernutrition	2012	Journal of Hypertension	MA			2011		101		NA	not clear
Van_Cauwenbergh_et_al_2020	Transgenerational epigenetic effects from male exposure to endocrine-disrupting compounds: a systematic review on research in mammals	2020	Clinical epigenetics	narrative			2019		43		NA	not MA
Veenendaal_et_al_2012	Is the fetal origins hypothesis of diabetes supported by animal research? A systematic review and meta-analysis of the evidence	2012	Thesis, chapter 2, University of Amsterdam	MA		1951	2011		49		NA	only report number of animals not number of effect sizes
Vesterinen_et_al_2017	Cumulative effects of prenatal-exposure to exogenous chemicals and psychosocial stress on fetal growth: Systematic-review of the human and animal evidence	2017	Plos One	narrative	MA on 4 studies, narrative for the majority		2013	couln't find list of studies to find earliest date	35	69 in total but 35 on non-human studies	NA	k not reported
Walker_et_al_2018	Human and animal evidence of potential transgenerational inheritance of health effects: An evidence map and state-of-the science evaluation	2018	Environment International	map		1953	2016	No clearly stated in data but looked at reference column	211	This is only including studies on animals	NA
Weaver_et_al_2020	Hazards of diethyl phthalate (DEP) exposure: A systematic review of animal toxicology studies	2020	Environment International	narrative		1984	2017	earliest date based on Table 1, end date from protocol	34	not all these studies were inter/transgen	NA	not MA
Williams_et_al_2018	Impact of chloroform exposures on reproductive and developmental outcomes: a systematic review of the scientific literature	2018	Birth Defects Research	narrative		1974	2017	earliest date based on Table 1	17		NA	not MA
Xie_et_al_2016	Maternal folate status and obesity/insulin resistance in the offspring: A systematic review	2016	International Journal of Obesity	narrative		1998	2014		9	not including human studies	NA	not MA
Yin_et_al_2019	Transgenerational effects benefit offspring across diverse environments: a meta-analysis in plants and animals	2019	Ecology Letters	MA		1985	2017		139		1170
Yost_et_al_2019	Hazards of diisobutyl phthalate (DIBP) exposure: A systematic review of animal toxicology studies	2019	Environment International	narrative			2017		19	not all these studies looked at gestational exposure	NA	not MA

## Sheet: Review_info
id	topic_code	topic_comment	discipline_code	discipline_comment	terminology_code	terminology_comment	mutagen_code	mutagen_comment
Palencia_et_al_2015	adaptive	arginine can be beneficial	agriculture		not used		no
Xie_et_al_2016	adaptive		biomed		unclear	only used twice - once matches our definition of generations but the other doesn't	no
Brasil_et_al_2017	adaptive		biomed		not used		no
Hoek_et_al_2020	adaptive		biomed		not used		no
Muhlhausler_et_al_2011	adaptive		biomed		not used		no
Grueber_et_al_2017	adaptive		cross-disciplinary	Eco evo but also biomed	yes		no
Yin_et_al_2019	adaptive		eco evo		no		yes
Uller_et_al_2013	adaptive		eco evo		no	uses transgenerational for parental effects (inter-generationsl)	unclear
Rowinski_and_Rogell_2017	adaptive		eco evo		not used		unclear	Stressful conditions may also increase genetic variation due to higher mutation rates
Berghanel_et_al_2017	adaptive		eco evo		not used		no
Moore_et_al_2016	adaptive		eco evo		not used		no
Caixeta_et_al_2020	adaptive		toxicology		unclear	transgen used twice but not clear how many genertations	unclear	some nanoparticles can be mutageneic
Arnott_et_al_2012	non-adaptive		agriculture		not used		no
Rooke_et_al_2017	non-adaptive		agriculture	Animal welfare	not used		no
Rooke_et_al_2015	non-adaptive		agriculture		not used		no
Lagisz_et_al_2014	non-adaptive	This could be eco evo or medicine	biomed		no		no
Lagisz_et_al_2015	non-adaptive		biomed		not used		no
Walker_et_al_2018	non-adaptive		biomed		yes		yes
Burgueno_et_al_2020	non-adaptive		biomed		not used		no
Ainge_et_al_2011	non-adaptive		biomed		not used		no
Ribaroff_et_al_2017	non-adaptive		biomed		not used		no
Bonapersona_et_al_2018	non-adaptive		biomed		not used		no
Assis_et_al_2010	non-adaptive		biomed		not used		no
Veenendaal_et_al_2012	non-adaptive		biomed		not used		no
Menting_et_al_2018	non-adaptive		biomed		not used	only use the term transgen once in discussion to refer to multiple generations (not specifically F3 based on female mammals)	no
Morahan_et_al_2020	non-adaptive		biomed		not used		unclear	one study examined is aspartamine is carcinogenic
Goncalves_et_al_2021	non-adaptive		biomed		not used		no
Chaves_et_al_2020	non-adaptive		biomed		not used		no
Christians_et_al_2021	non-adaptive		biomed		not used		no
Tellechea_et_al_2017	non-adaptive		biomed		no	"this systematic review suggests transgenerational metabolic effects of maternal HFD"	no
Van_Abeelen_et_al_2012	non-adaptive		biomed		not used		no
Menting_et_al_2019	non-adaptive		biomed		not used		no
Lee_et_al_2019	non-adaptive		biomed		not used		no
Badihian_et_al_2020	non-adaptive		biomed		not used		no
Van_Cauwenbergh_et_al_2020	non-adaptive		biomed		yes		unclear	may be a carcinogen
Anwer_et_al_2021	non-adaptive		biomed		yes		no
Moraes-Sousa_et_al_2021	non-adaptive		biomed		not used		no
Morahan_et_al_2020_2	non-adaptive		biomed		yes	only used once but in the same context as our definition	no
Vesterinen_et_al_2017	non-adaptive		cross-disciplinary	toxicology but also biomed	not used		no
Rochester_et_al_2018	non-adaptive		cross-disciplinary	Biomed but also toxicology	not used		unclear	BPA may be carcinogen but not mentioned in paper
Negri_et_al_2017	non-adaptive		toxicology		not used		unclear	PPARs regulate important physiological processes such as cell proliferation, lipid homeostasis, adipogenesis, steroidogenesis, reproduction, and carcinogenesis
Weaver_et_al_2020	non-adaptive		toxicology		not used		yes	carcinogen
Williams_et_al_2018	non-adaptive		toxicology		not used		yes	carcinogen
Urban_et_al_2020	non-adaptive		toxicology		not used		yes	not specifically stated but other research has suggested this
Dorman_et_al_2018	non-adaptive		toxicology		not used		no
Yost_et_al_2019	non-adaptive		toxicology		not used		unclear	may be a carcinogen
da_Silva_et_al_2021	non-adaptive		biomed	neuroscience	not used		no
Sartori_et_al_2020	unclear	Could be both adaptive and non-adaptive. I.e., condiditon transfer, but nutrient restriction can result in abnormalities	agriculture	Could also be vet, as only mentions lifestock once	not used		no
Roca_Fraga_et_al_2018	unclear		agriculture		not used		no
Christians_et_al_2019	unclear		biomed		not used		no
Pet_and_Brouwer-Brolsma_2016	unclear	VD deficiency effects could be maladaptive but VD effects on development could be adaptive?	biomed		not used		no
Snell_et_al_2012	unclear	Appears neutral	cross-disciplinary	Could be agriculture and toxicology	not used	multigenerational'	no
Besson_et_al_2015	unclear	This is framed in a potentially adaptive context but could also show mal adaptive effects	eco evo		not used		no
Moore_et_al_2019	unclear	Does not specify	eco evo		not used		unclear
English_and_Uller_2016	unclear		eco evo		not used		no
Anastasiadi_et_al_2021	unclear		eco evo		yes		no	But does mention that epigenetic changes can trigger point mutations
Sparling_et_al_2020	unclear	EE on offspring behaviour but not explicitly about adaptation	biomed	not really biomed. More assessments of EE on behaviour so perhaps Psych	not used		no
Thayer_et_al_2018	unclear	Predator- and ecologically-induced stressors have been found to modify glucocorticoid levels, which in turn directly influence important life history variables such as maturation rate and body size	eco evo	Could be biomed but could also be eco evo	not used		no
Rutkowska_et_al_2020	unclear		cross-disciplinary		no	use the term transgen but appears to refer to F1/offspring	no

## Sheet: Species_info
id	species_name	comment	class	broad_taxa	broad_taxa2
Anastasiadi_et_al_2021	Chlamydomonas_reinhardtii		Chlorophyceae	algae	algae
Moore_et_al_2019	Rana_arvalis	data at https://datadryad.org/stash/dataset/doi:10.5061%2Fdryad.360v97q , file m2.main.csv	Amphibia	amphibian	amphibian
Moore_et_al_2019	Rana_temporaria	data at https://datadryad.org/stash/dataset/doi:10.5061%2Fdryad.360v97q , file m2.main.csv	Amphibia	amphibian	amphibian
Rowinski_and_Rogell_2017	Pseudophryne_guentheri		Amphibia	amphibian	amphibian
Rowinski_and_Rogell_2017	Rana_lessonae		Amphibia	amphibian	amphibian
Rowinski_and_Rogell_2017	Rana_temporaria		Amphibia	amphibian	amphibian
Rutkowska_et_al_2020	Xenopus_laevis		Amphibia	amphibian	amphibian
Rutkowska_et_al_2020	Galeolaria_caespitosa		Polychaeta	annelid	non-hexapod invertebrate
Rutkowska_et_al_2020	Hydroides_diramphus		Polychaeta	annelid	non-hexapod invertebrate
Yin_et_al_2019	Enchytraeus_crypticus		Clitellata	annelid	non-hexapod invertebrate
Yin_et_al_2019	Galeolaria_caespitosa		Polychaeta	annelid	non-hexapod invertebrate
Yin_et_al_2019	Hydroides_elegans		Polychaeta	annelid	non-hexapod invertebrate
Rutkowska_et_al_2020	Cordylochernes_scorpioides		Arachnida	arachnid	non-hexapod invertebrate
Yin_et_al_2019	Erigone_dentipalpis		Arachnida	arachnid	non-hexapod invertebrate
Rutkowska_et_al_2020	Styela_plicata		Ascidiacea	ascidian	non-hexapod invertebrate
Yin_et_al_2019	Styela_plicata		Ascidiacea	ascidian	non-hexapod invertebrate
Anastasiadi_et_al_2021	Coturnix_coturnix_japonica		Aves	bird	bird
Anastasiadi_et_al_2021	Gallus_gallus		Aves	bird	bird
Anastasiadi_et_al_2021	Gallus_gallus_domesticus		Aves	bird	bird
Anastasiadi_et_al_2021	Hirundo_rustica		Aves	bird	bird
Anastasiadi_et_al_2021	Lamprotornis_superbus		Aves	bird	bird
Anastasiadi_et_al_2021	Parus_major		Aves	bird	bird
Anastasiadi_et_al_2021	Sialia_sialis		Aves	bird	bird
Grueber_et_al_2017	Coturnix_japonica		Aves	bird	bird
Grueber_et_al_2017	Gallus_gallus		Aves	bird	bird
Moore_et_al_2019	Acrocephalus_arundinaceus	data at https://datadryad.org/stash/dataset/doi:10.5061%2Fdryad.360v97q , file m2.main.csv	Aves	bird	bird
Moore_et_al_2019	Anser_anser	data at https://datadryad.org/stash/dataset/doi:10.5061%2Fdryad.360v97q , file m2.main.csv	Aves	bird	bird
Moore_et_al_2019	Aphelocoma_coerulescens	data at https://datadryad.org/stash/dataset/doi:10.5061%2Fdryad.360v97q , file m2.main.csv	Aves	bird	bird
Moore_et_al_2019	Carpodacus_mexicanus	data at https://datadryad.org/stash/dataset/doi:10.5061%2Fdryad.360v97q , file m2.main.csv	Aves	bird	bird
Moore_et_al_2019	Charadrius_melodus	data at https://datadryad.org/stash/dataset/doi:10.5061%2Fdryad.360v97q , file m2.main.csv	Aves	bird	bird
Moore_et_al_2019	Chlamydotis_undulata_undulata	data at https://datadryad.org/stash/dataset/doi:10.5061%2Fdryad.360v97q , file m2.main.csv	Aves	bird	bird
Moore_et_al_2019	Cinclus_cinclus	data at https://datadryad.org/stash/dataset/doi:10.5061%2Fdryad.360v97q , file m2.main.csv	Aves	bird	bird
Moore_et_al_2019	Coturnix_japonica	data at https://datadryad.org/stash/dataset/doi:10.5061%2Fdryad.360v97q , file m2.main.csv	Aves	bird	bird
Moore_et_al_2019	Cyanistes_caeruleus	data at https://datadryad.org/stash/dataset/doi:10.5061%2Fdryad.360v97q , file m2.main.csv	Aves	bird	bird
Moore_et_al_2019	Cygnus_olor	data at https://datadryad.org/stash/dataset/doi:10.5061%2Fdryad.360v97q , file m2.main.csv	Aves	bird	bird
Moore_et_al_2019	Ficedula_albicollis	data at https://datadryad.org/stash/dataset/doi:10.5061%2Fdryad.360v97q , file m2.main.csv	Aves	bird	bird
Moore_et_al_2019	Hirundo_rustica	data at https://datadryad.org/stash/dataset/doi:10.5061%2Fdryad.360v97q , file m2.main.csv	Aves	bird	bird
Moore_et_al_2019	Larus_canus	data at https://datadryad.org/stash/dataset/doi:10.5061%2Fdryad.360v97q , file m2.main.csv	Aves	bird	bird
Moore_et_al_2019	Melospiza_melodia	data at https://datadryad.org/stash/dataset/doi:10.5061%2Fdryad.360v97q , file m2.main.csv	Aves	bird	bird
Moore_et_al_2019	Parus_major	data at https://datadryad.org/stash/dataset/doi:10.5061%2Fdryad.360v97q , file m2.main.csv	Aves	bird	bird
Moore_et_al_2019	Phylloscopus_nitidus	data at https://datadryad.org/stash/dataset/doi:10.5061%2Fdryad.360v97q , file m2.main.csv	Aves	bird	bird
Moore_et_al_2019	Saxicola_rubicola	data at https://datadryad.org/stash/dataset/doi:10.5061%2Fdryad.360v97q , file m2.main.csv	Aves	bird	bird
Moore_et_al_2019	Sylvia_atricapilla	data at https://datadryad.org/stash/dataset/doi:10.5061%2Fdryad.360v97q , file m2.main.csv	Aves	bird	bird
Moore_et_al_2019	Taeniopygia_guttata	data at https://datadryad.org/stash/dataset/doi:10.5061%2Fdryad.360v97q , file m2.main.csv	Aves	bird	bird
Rowinski_and_Rogell_2017	Coturnix_coturnix_japonica		Aves	bird	bird
Rowinski_and_Rogell_2017	Parus_caeruleus		Aves	bird	bird
Rutkowska_et_al_2020	Gallus_gallus_domesticus		Aves	bird	bird
Rutkowska_et_al_2020	Taeniopygia_guttata		Aves	bird	bird
Thayer_et_al_2018	Coturnix_japonica		Aves	bird	bird
Thayer_et_al_2018	Gallus_gallus		Aves	bird	bird
Urban_et_al_2020	Gallus gallus	latin names not given but only domestic species in list	Aves	bird	bird
Yin_et_al_2019	Columba_livia		Aves	bird	bird
Yin_et_al_2019	Coturnix_coturnix		Aves	bird	bird
Yin_et_al_2019	Larus_michahellis		Aves	bird	bird
Yin_et_al_2019	Tachycineta_bicolor		Aves	bird	bird
Yin_et_al_2019	Taeniopygia_guttata		Aves	bird	bird
Snell_et_al_2012	Gallus_gallus		Aves	bird	bird
Snell_et_al_2012	Coturnix_coturnix		Aves	bird	bird
Yin_et_al_2019	Bugula_neritina		Gymnolaemata	bryozoan	non-hexapod invertebrate
Yin_et_al_2019	Fredericella_sultana		Phylactolaemata	bryozoan	non-hexapod invertebrate
Anastasiadi_et_al_2021	Acropora_millepora		Hexacorallia	cnidarian	non-hexapod invertebrate
Yin_et_al_2019	Pocillopora_damicornis		Hexacorallia	cnidarian	non-hexapod invertebrate
Anastasiadi_et_al_2021	Artemia_franciscana		Branchiopoda	crustacean	non-hexapod invertebrate
Anastasiadi_et_al_2021	Daphnia_magna		Branchiopoda	crustacean	non-hexapod invertebrate
Anastasiadi_et_al_2021	Gladioferens_pectinatus		Maxillopoda	crustacean	non-hexapod invertebrate
Moore_et_al_2019	Porcellio_laevis	data at https://datadryad.org/stash/dataset/doi:10.5061%2Fdryad.360v97q , file m2.main.csv	Malacostraca	crustacean	non-hexapod invertebrate
Yin_et_al_2019	Bythotrephes_longima		Branchiopoda	crustacean	non-hexapod invertebrate
Yin_et_al_2019	Daphnia_ambigua		Branchiopoda	crustacean	non-hexapod invertebrate
Yin_et_al_2019	Daphnia_carinata		Branchiopoda	crustacean	non-hexapod invertebrate
Yin_et_al_2019	Daphnia_cucullata		Branchiopoda	crustacean	non-hexapod invertebrate
Yin_et_al_2019	Daphnia_magna		Branchiopoda	crustacean	non-hexapod invertebrate
Yin_et_al_2019	Daphnia_pulex		Branchiopoda	crustacean	non-hexapod invertebrate
Yin_et_al_2019	Gammarus_fasciatus		Malocostraca	crustacean	non-hexapod invertebrate
Yin_et_al_2019	Moina_macrocopa		Branchiopoda	crustacean	non-hexapod invertebrate
Yin_et_al_2019	Palaemonetes_pugio		Malacostraca	crustacean	non-hexapod invertebrate
Yin_et_al_2019	Tigriopus_japonicus		Hexanauplia	crustacean	non-hexapod invertebrate
Anastasiadi_et_al_2021	Apostichopus_japonicus		Holothuroidea	echinoderm	non-hexapod invertebrate
Anastasiadi_et_al_2021	Strongylocentrotus_purpuratus		Echinoidea	echinoderm	non-hexapod invertebrate
Moore_et_al_2019	Strongylocentrotus_purpuratus	data at https://datadryad.org/stash/dataset/doi:10.5061%2Fdryad.360v97q , file m2.main.csv	Echinoidea	echinoderm	non-hexapod invertebrate
Rowinski_and_Rogell_2017	Strongylocentrotus_franciscanus		Echinoidea	echinoderm	non-hexapod invertebrate
Rutkowska_et_al_2020	Evechinus_chloroticus		Echinoidea	echinoderm	non-hexapod invertebrate
Rutkowska_et_al_2020	Strongylocentrotus_intermedius		Echinoidea	echinoderm	non-hexapod invertebrate
Rutkowska_et_al_2020	Strongylocentrotus_intermedius		Echinoidea	echinoderm	non-hexapod invertebrate
Yin_et_al_2019	Apostichopus_japonicus		Holothuroidea	echinoderm	non-hexapod invertebrate
Anastasiadi_et_al_2021	Austrofundulus_limnaeus		Actinopterygii	fish	fish
Anastasiadi_et_al_2021	Carassius_gibelio		Actinopterygii	fish	fish
Anastasiadi_et_al_2021	Channa_argus		Actinopterygii	fish	fish
Anastasiadi_et_al_2021	Channa_maculata		Actinopterygii	fish	fish
Anastasiadi_et_al_2021	Cyprinus_carpio		Actinopterygii	fish	fish
Anastasiadi_et_al_2021	Danio_rerio		Actinopterygii	fish	fish
Anastasiadi_et_al_2021	Dicentrarchus_labrax		Actinopterygii	fish	fish
Anastasiadi_et_al_2021	Gasterosteus_aculeatus		Actinopterygii	fish	fish
Anastasiadi_et_al_2021	Kryptolebias_marmoratus		Actinopterygii	fish	fish
Anastasiadi_et_al_2021	Oncorhynchus_tshawytscha		Actinopterygii	fish	fish
Anastasiadi_et_al_2021	Oryzias_latipes		Actinopterygii	fish	fish
Anastasiadi_et_al_2021	Oryzias_melastigma		Actinopterygii	fish	fish
Anastasiadi_et_al_2021	Salmo_salar		Actinopterygii	fish	fish
Anastasiadi_et_al_2021	Sparus_aurata		Actinopterygii	fish	fish
Moore_et_al_2016	Brachyrhaphis_rhabdophora	Table S1	Actinopterygii	fish	fish
Moore_et_al_2016	Brachyrhaphis_roseni	Table S1	Actinopterygii	fish	fish
Moore_et_al_2016	Gambusia_affinis	Table S1	Actinopterygii	fish	fish
Moore_et_al_2016	Gambusia_geiseri	Table S1	Actinopterygii	fish	fish
Moore_et_al_2016	Gambusia_holbrooki	Table S1	Actinopterygii	fish	fish
Moore_et_al_2016	Gambusia_hubbsi	Table S1	Actinopterygii	fish	fish
Moore_et_al_2016	Gambusia_sexradiata	Table S1	Actinopterygii	fish	fish
Moore_et_al_2016	Heterandria_formosa	Table S1	Actinopterygii	fish	fish
Moore_et_al_2016	Poecilia_reticulata	Table S1	Actinopterygii	fish	fish
Moore_et_al_2016	Poecilia_latipinna	Table S1	Actinopterygii	fish	fish
Moore_et_al_2016	Poecilia_mexicana	Table S1	Actinopterygii	fish	fish
Moore_et_al_2016	Poeciliopsis turneri	Table S1	Actinopterygii	fish	fish
Moore_et_al_2016	Poeciliopsis_monacha	Table S1	Actinopterygii	fish	fish
Moore_et_al_2016	Poeciliopsis_prolifica	Table S1	Actinopterygii	fish	fish
Moore_et_al_2016	Poeciliopsis_gracilis	Table S1	Actinopterygii	fish	fish
Moore_et_al_2016	Poeciliopsis_occidentalis	Table S1	Actinopterygii	fish	fish
Moore_et_al_2016	Priapichthys_festae	Table S1	Actinopterygii	fish	fish
Moore_et_al_2019	Acanthochromis_polyacanthus	data at https://datadryad.org/stash/dataset/doi:10.5061%2Fdryad.360v97q , file m2.main.csv	Actinopterygii	fish	fish
Moore_et_al_2019	Danio_rerio	data at https://datadryad.org/stash/dataset/doi:10.5061%2Fdryad.360v97q , file m2.main.csv	Actinopterygii	fish	fish
Moore_et_al_2019	Gambusia_holbrooki	data at https://datadryad.org/stash/dataset/doi:10.5061%2Fdryad.360v97q , file m2.main.csv	Actinopterygii	fish	fish
Moore_et_al_2019	Gasterosteus_aculeatus	data at https://datadryad.org/stash/dataset/doi:10.5061%2Fdryad.360v97q , file m2.main.csv	Actinopterygii	fish	fish
Moore_et_al_2019	Negaprion_brevirostris	data at https://datadryad.org/stash/dataset/doi:10.5061%2Fdryad.360v97q , file m2.main.csv	Chondrichthyles	fish	fish
Moore_et_al_2019	Oncorhynchus_mykiss	data at https://datadryad.org/stash/dataset/doi:10.5061%2Fdryad.360v97q , file m2.main.csv	Actinopterygii	fish	fish
Moore_et_al_2019	Oncorhynchus_tshawytscha	data at https://datadryad.org/stash/dataset/doi:10.5061%2Fdryad.360v97q , file m2.main.csv	Actinopterygii	fish	fish
Moore_et_al_2019	Pungitius_pungitius	data at https://datadryad.org/stash/dataset/doi:10.5061%2Fdryad.360v97q , file m2.main.csv	Actinopterygii	fish	fish
Moore_et_al_2019	Salmo_salar	data at https://datadryad.org/stash/dataset/doi:10.5061%2Fdryad.360v97q , file m2.main.csv	Actinopterygii	fish	fish
Moore_et_al_2019	Salvelinus_fontinalis	data at https://datadryad.org/stash/dataset/doi:10.5061%2Fdryad.360v97q , file m2.main.csv	Actinopterygii	fish	fish
Moore_et_al_2019	Stegastes_partitus	data at https://datadryad.org/stash/dataset/doi:10.5061%2Fdryad.360v97q , file m2.main.csv	Actinopterygii	fish	fish
Rowinski_and_Rogell_2017	Coregonus_palaea		Actinopterygii	fish	fish
Rowinski_and_Rogell_2017	Dicentrarchus_labrax		Actinopterygii	fish	fish
Rowinski_and_Rogell_2017	Gasterosteus_aculeatus		Actinopterygii	fish	fish
Rowinski_and_Rogell_2017	Oncorhynchus_gorbuscha		Actinopterygii	fish	fish
Rowinski_and_Rogell_2017	Oncorhynchus_keta		Actinopterygii	fish	fish
Rowinski_and_Rogell_2017	Oncorhynchus_mykiss		Actinopterygii	fish	fish
Rowinski_and_Rogell_2017	Oreochromis_niloticus		Actinopterygii	fish	fish
Rowinski_and_Rogell_2017	Poecilia_reticulata		Actinopterygii	fish	fish
Rowinski_and_Rogell_2017	Salmo_trutta		Actinopterygii	fish	fish
Rowinski_and_Rogell_2017	Salvelinus_alpinus		Actinopterygii	fish	fish
Rowinski_and_Rogell_2017	Scophthalmus_maximus		Actinopterygii	fish	fish
Rutkowska_et_al_2020	Danio_rerio		Actinopterygii	fish	fish
Rutkowska_et_al_2020	Gambusia_holbrooki		Actinopterygii	fish	fish
Rutkowska_et_al_2020	Gasterosteus_aculeatus		Actinopterygii	fish	fish
Rutkowska_et_al_2020	Oncorhynchus_mykiss		Actinopterygii	fish	fish
Rutkowska_et_al_2020	Oncorhynchus_tshawytscha		Actinopterygii	fish	fish
Rutkowska_et_al_2020	Pimephales_promelas		Actinopterygii	fish	fish
Rutkowska_et_al_2020	Poecilia_reticulata		Actinopterygii	fish	fish
Rutkowska_et_al_2020	Salmo_salar		Actinopterygii	fish	fish
Rutkowska_et_al_2020	Syngnathus_typhle		Actinopterygii	fish	fish
Urban_et_al_2020	Danio_rerio	latin names not given but only domestic species in list	Actinopterygii	fish	fish
Williams_et_al_2021	Danio_rerio	latin names not given but only four species included	Actinopterygii	fish	fish
Yin_et_al_2019	Acanthochromis_polyacanthus		Actinopterygii	fish	fish
Yin_et_al_2019	Cyprinodon_variegatus		Actinopterygii	fish	fish
Yin_et_al_2019	Danio_rerio		Actinopterygii	fish	fish
Yin_et_al_2019	Gadus_morhua		Actinopterygii	fish	fish
Yin_et_al_2019	Gambusia_affinis		Actinopterygii	fish	fish
Yin_et_al_2019	Gasterosteus_aculeatus		Actinopterygii	fish	fish
Yin_et_al_2019	Oncorhynchus_nerka		Actinopterygii	fish	fish
Yin_et_al_2019	Oryzias_latipes		Actinopterygii	fish	fish
Yin_et_al_2019	Poecilia_reticulata		Actinopterygii	fish	fish
Yin_et_al_2019	Salmo_salar		Actinopterygii	fish	fish
Snell_et_al_2012	Salmo_salar		Actinopterygii	fish	fish
Anastasiadi_et_al_2021	Physella_acuta		Gastropoda	gastropod	non-hexapod invertebrate
Caixeta_et_al_2020	Ampullaceana_balthica		Gastropoda	gastropod	non-hexapod invertebrate
Caixeta_et_al_2020	Bellamya_aeruginosa		Gastropoda	gastropod	non-hexapod invertebrate
Caixeta_et_al_2020	Bellamya_purificata		Gastropoda	gastropod	non-hexapod invertebrate
Caixeta_et_al_2020	Biomphalaria_alexandrina		Gastropoda	gastropod	non-hexapod invertebrate
Caixeta_et_al_2020	Biomphalaria_galbrata		Gastropoda	gastropod	non-hexapod invertebrate
Caixeta_et_al_2020	Biomphalaria_pfeifferi		Gastropoda	gastropod	non-hexapod invertebrate
Caixeta_et_al_2020	Cipangopaludina_cathayensis		Gastropoda	gastropod	non-hexapod invertebrate
Caixeta_et_al_2020	Cipangopaludina_chinensis		Gastropoda	gastropod	non-hexapod invertebrate
Caixeta_et_al_2020	Cornu_aspersum		Gastropoda	gastropod	non-hexapod invertebrate
Caixeta_et_al_2020	Eobania_vermiculata		Gastropoda	gastropod	non-hexapod invertebrate
Caixeta_et_al_2020	Lissachatina_fulica		Gastropoda	gastropod	non-hexapod invertebrate
Caixeta_et_al_2020	Littorina_littorea		Gastropoda	gastropod	non-hexapod invertebrate
Caixeta_et_al_2020	Lymnaea_stagnalis		Gastropoda	gastropod	non-hexapod invertebrate
Caixeta_et_al_2020	Peringia_ulvae		Gastropoda	gastropod	non-hexapod invertebrate
Caixeta_et_al_2020	Physella_acuta		Gastropoda	gastropod	non-hexapod invertebrate
Caixeta_et_al_2020	Potamopyrgus_antipodarum		Gastropoda	gastropod	non-hexapod invertebrate
Caixeta_et_al_2020	Racesina_luteola		Gastropoda	gastropod	non-hexapod invertebrate
Caixeta_et_al_2020	Theba_pisana		Gastropoda	gastropod	non-hexapod invertebrate
Yin_et_al_2019	Physa_acuta		Gastropoda	gastropod	non-hexapod invertebrate
Yin_et_al_2019	Physa_pomilia		Gastropoda	gastropod	non-hexapod invertebrate
Anastasiadi_et_al_2021	Aedes_albopictus		Insecta	hexapod	hexapod
Anastasiadi_et_al_2021	Aphis_citricidus		Insecta	hexapod	hexapod
Anastasiadi_et_al_2021	Apis_mellifera_capensis		Insecta	hexapod	hexapod
Anastasiadi_et_al_2021	Copidosoma_koehleri		Insecta	hexapod	hexapod
Anastasiadi_et_al_2021	Drosophila_buzzatii		Insecta	hexapod	hexapod
Anastasiadi_et_al_2021	Drosophila_koepferae		Insecta	hexapod	hexapod
Anastasiadi_et_al_2021	Drosophila_melanogaster		Insecta	hexapod	hexapod
Anastasiadi_et_al_2021	Leptinotarsa_decemlineata		Insecta	hexapod	hexapod
Anastasiadi_et_al_2021	Manduca_sexta		Insecta	hexapod	hexapod
Anastasiadi_et_al_2021	Nasonia_giraulti		Insecta	hexapod	hexapod
Anastasiadi_et_al_2021	Nasonia_vitripennis		Insecta	hexapod	hexapod
Grueber_et_al_2017	Anopheles_stephensi		Insecta	hexapod	hexapod
Grueber_et_al_2017	Galleria_mellonella		Insecta	hexapod	hexapod
Grueber_et_al_2017	Plodia_interpunctella		Insecta	hexapod	hexapod
Grueber_et_al_2017	Trichoplusia_ni		Insecta	hexapod	hexapod
Moore_et_al_2019	Coenagrion_puella	data at https://datadryad.org/stash/dataset/doi:10.5061%2Fdryad.360v97q , file m2.main.csv	Insecta	hexapod	hexapod
Moore_et_al_2019	Gryllus_integer	data at https://datadryad.org/stash/dataset/doi:10.5061%2Fdryad.360v97q , file m2.main.csv	Insecta	hexapod	hexapod
Moore_et_al_2019	Gryllus_texensis	data at https://datadryad.org/stash/dataset/doi:10.5061%2Fdryad.360v97q , file m2.main.csv	Insecta	hexapod	hexapod
Moore_et_al_2019	Lestes_sponsa	data at https://datadryad.org/stash/dataset/doi:10.5061%2Fdryad.360v97q , file m2.main.csv	Insecta	hexapod	hexapod
Moore_et_al_2019	Melitaea_cinxia	data at https://datadryad.org/stash/dataset/doi:10.5061%2Fdryad.360v97q , file m2.main.csv	Insecta	hexapod	hexapod
Moore_et_al_2019	Nicrophorus_vespilloides	data at https://datadryad.org/stash/dataset/doi:10.5061%2Fdryad.360v97q , file m2.main.csv	Insecta	hexapod	hexapod
Moore_et_al_2019	Scathophaga_stercoraria	data at https://datadryad.org/stash/dataset/doi:10.5061%2Fdryad.360v97q , file m2.main.csv	Insecta	hexapod	hexapod
Moore_et_al_2019	Spodoptera_littoralis	data at https://datadryad.org/stash/dataset/doi:10.5061%2Fdryad.360v97q , file m2.main.csv	Insecta	hexapod	hexapod
Moore_et_al_2019	Temnothorax_curvispinosus	data at https://datadryad.org/stash/dataset/doi:10.5061%2Fdryad.360v97q , file m2.main.csv	Insecta	hexapod	hexapod
Rowinski_and_Rogell_2017	Drosophila_ananassae		Insecta	hexapod	hexapod
Rowinski_and_Rogell_2017	Drosophila_birchii		Insecta	hexapod	hexapod
Rowinski_and_Rogell_2017	Drosophila_melanogaster		Insecta	hexapod	hexapod
Rowinski_and_Rogell_2017	Dysdercus_fasciatus		Insecta	hexapod	hexapod
Rowinski_and_Rogell_2017	Lymantria_dispa		Insecta	hexapod	hexapod
Rowinski_and_Rogell_2017	Nauphoeta_cinerea		Insecta	hexapod	hexapod
Rowinski_and_Rogell_2017	Nicrophorus_pustulatus		Insecta	hexapod	hexapod
Rowinski_and_Rogell_2017	Teleogryllus_oceanicus		Insecta	hexapod	hexapod
Rutkowska_et_al_2020	Aedes_aegypti		Insecta	hexapod	hexapod
Rutkowska_et_al_2020	Callosobruchus_maculatus		Insecta	hexapod	hexapod
Rutkowska_et_al_2020	Cheilomenes_sexmaculata		Insecta	hexapod	hexapod
Rutkowska_et_al_2020	Coccinella_septempunctata		Insecta	hexapod	hexapod
Rutkowska_et_al_2020	Coccinella_transversalis		Insecta	hexapod	hexapod
Rutkowska_et_al_2020	Coccinella_undecimpunctata		Insecta	hexapod	hexapod
Rutkowska_et_al_2020	Coenonympha_pamphilus		Insecta	hexapod	hexapod
Rutkowska_et_al_2020	Drosophila_melanogaster		Insecta	hexapod	hexapod
Rutkowska_et_al_2020	Drosophila_serrata		Insecta	hexapod	hexapod
Rutkowska_et_al_2020	Drosophila_simulans		Insecta	hexapod	hexapod
Rutkowska_et_al_2020	Euoniticellus_intermedius		Insecta	hexapod	hexapod
Rutkowska_et_al_2020	Galleria_mellonella		Insecta	hexapod	hexapod
Rutkowska_et_al_2020	Gryllus_bimaculatus		Insecta	hexapod	hexapod
Rutkowska_et_al_2020	Harmonia_axyridis		Insecta	hexapod	hexapod
Rutkowska_et_al_2020	Locusta_migratoria		Insecta	hexapod	hexapod
Rutkowska_et_al_2020	Ophraella_notulata		Insecta	hexapod	hexapod
Rutkowska_et_al_2020	Pieris_brassicae		Insecta	hexapod	hexapod
Rutkowska_et_al_2020	Plodia_interpunctella		Insecta	hexapod	hexapod
Rutkowska_et_al_2020	Sepsis_punctum		Insecta	hexapod	hexapod
Rutkowska_et_al_2020	Stator_limbatus		Insecta	hexapod	hexapod
Rutkowska_et_al_2020	Teleogryllus_oceanicus		Insecta	hexapod	hexapod
Rutkowska_et_al_2020	Telostylinus_angusticollis		Insecta	hexapod	hexapod
Rutkowska_et_al_2020	Tenebrio_molitor		Insecta	hexapod	hexapod
Rutkowska_et_al_2020	Tribolium_castaneum		Insecta	hexapod	hexapod
Yin_et_al_2019	Acyrthosiphon_pisum		Insecta	hexapod	hexapod
Yin_et_al_2019	Aedes_aegypti		Insecta	hexapod	hexapod
Yin_et_al_2019	Allonemobius_socius		Insecta	hexapod	hexapod
Yin_et_al_2019	Anastrepha_ludens		Insecta	hexapod	hexapod
Yin_et_al_2019	Anopheles_stephensi		Insecta	hexapod	hexapod
Yin_et_al_2019	Aphis_nerii		Insecta	hexapod	hexapod
Yin_et_al_2019	Bicyclus_anynana		Insecta	hexapod	hexapod
Yin_et_al_2019	Cactoblastis_cactorum		Insecta	hexapod	hexapod
Yin_et_al_2019	Callosobruchus_maculatus		Insecta	hexapod	hexapod
Yin_et_al_2019	Caryedon_palaestinicus		Insecta	hexapod	hexapod
Yin_et_al_2019	Cimex_lectularius		Insecta	hexapod	hexapod
Yin_et_al_2019	Drosophila_melanogaster		Insecta	hexapod	hexapod
Yin_et_al_2019	Drosophila_subpulchrella		Insecta	hexapod	hexapod
Yin_et_al_2019	Drosophila_suzukii		Insecta	hexapod	hexapod
Yin_et_al_2019	Folsomia_candida		Entognatha	hexapod	hexapod
Yin_et_al_2019	Myzus_persicae		Insecta	hexapod	hexapod
Yin_et_al_2019	Ophraella_notulata		Insecta	hexapod	hexapod
Yin_et_al_2019	Pieris_rapae		Insecta	hexapod	hexapod
Yin_et_al_2019	Saissetia_coffeae		Insecta	hexapod	hexapod
Yin_et_al_2019	Sclerodermus_pupariae		Insecta	hexapod	hexapod
Yin_et_al_2019	Sitobion_avenae		Insecta	hexapod	hexapod
Yin_et_al_2019	Stator_limbatus		Insecta	hexapod	hexapod
Yin_et_al_2019	Tachyporus_hypnorum		Insecta	hexapod	hexapod
Yin_et_al_2019	Telostylinus_angusticollis		Insecta	hexapod	hexapod
Yin_et_al_2019	Trichogramma_telengai		Insecta	hexapod	hexapod
Ainge_et_al_2011	Rattus_norvegicus		Mammalia	mammal	mammal
Anastasiadi_et_al_2021	Bos_indicus		Mammalia	mammal	mammal
Anastasiadi_et_al_2021	Bos_primigenius		Mammalia	mammal	mammal
Anastasiadi_et_al_2021	Bos_taurus		Mammalia	mammal	mammal
Anastasiadi_et_al_2021	Callithrix_jacchus		Mammalia	mammal	mammal
Anastasiadi_et_al_2021	Capra_aegagrus_hircus		Mammalia	mammal	mammal
Anastasiadi_et_al_2021	Cavia_aperea		Mammalia	mammal	mammal
Anastasiadi_et_al_2021	Cavia_porcellus		Mammalia	mammal	mammal
Anastasiadi_et_al_2021	Crocuta_crocuta		Mammalia	mammal	mammal
Anastasiadi_et_al_2021	Equus_ferus_caballus		Mammalia	mammal	mammal
Anastasiadi_et_al_2021	Microtus_ochrogaster		Mammalia	mammal	mammal
Anastasiadi_et_al_2021	Mus_musculus		Mammalia	mammal	mammal
Anastasiadi_et_al_2021	Ovis_aries		Mammalia	mammal	mammal
Anastasiadi_et_al_2021	Phodopus_sungorus		Mammalia	mammal	mammal
Anastasiadi_et_al_2021	Rattus_norvegicus		Mammalia	mammal	mammal
Anastasiadi_et_al_2021	Sus_scrofa_domesticus		Mammalia	mammal	mammal
Anwer_et_al_2021	Mus_musculus		Mammalia	mammal	mammal
Anwer_et_al_2021	Rattus_norvegicus		Mammalia	mammal	mammal
Arnott_et_al_2012	Bos_taurus	Does not specify but is implied tthat its domestic cows	Mammalia	mammal	mammal
Assis_et_al_2010	Rattus_norvegicus		Mammalia	mammal	mammal
Badihian_et_al_2020	Cavia_porcellus		Mammalia	mammal	mammal
Badihian_et_al_2020	Mus_musculus		Mammalia	mammal	mammal
Badihian_et_al_2020	Rattus_norvegicus		Mammalia	mammal	mammal
Berghanel_et_al_2017	Bos_taurus	converted from Table S1	Mammalia	mammal	mammal
Berghanel_et_al_2017	Callithrix_jacchus	converted from Table S1	Mammalia	mammal	mammal
Berghanel_et_al_2017	Capra_hircus	converted from Table S1	Mammalia	mammal	mammal
Berghanel_et_al_2017	Cavia_porcellus	converted from Table S1	Mammalia	mammal	mammal
Berghanel_et_al_2017	Cervus_elaphus	converted from Table S1	Mammalia	mammal	mammal
Berghanel_et_al_2017	Chlorocebus_pygerythrus	converted from Table S1	Mammalia	mammal	mammal
Berghanel_et_al_2017	Dicotyles_tajacu	converted from Table S1	Mammalia	mammal	mammal
Berghanel_et_al_2017	Equus_ferus	converted from Table S1	Mammalia	mammal	mammal
Berghanel_et_al_2017	Equus_ferus_caballus	converted from Table S1	Mammalia	mammal	mammal
Berghanel_et_al_2017	Macaca_mulatta	converted from Table S1	Mammalia	mammal	mammal
Berghanel_et_al_2017	Mesocricetus_auratus	converted from Table S1	Mammalia	mammal	mammal
Berghanel_et_al_2017	Microtus_oeconomus	converted from Table S1	Mammalia	mammal	mammal
Berghanel_et_al_2017	Mus_musculus	converted from Table S1	Mammalia	mammal	mammal
Berghanel_et_al_2017	Oryctolagus_cuniculus	converted from Table S1	Mammalia	mammal	mammal
Berghanel_et_al_2017	Papio_anubis	converted from Table S1	Mammalia	mammal	mammal
Berghanel_et_al_2017	Rattus_norvegicus	converted from Table S1	Mammalia	mammal	mammal
Berghanel_et_al_2017	Sciurus_vulgaris	converted from Table S1	Mammalia	mammal	mammal
Berghanel_et_al_2017	Sus_domesticus	converted from Table S1	Mammalia	mammal	mammal
Besson_et_al_2015	Mus_musculus		Mammalia	mammal	mammal
Besson_et_al_2015	Rattus_norvegicus		Mammalia	mammal	mammal
Bonapersona_et_al_2018	Mus_musculus		Mammalia	mammal	mammal
Bonapersona_et_al_2018	Rattus_norvegicus		Mammalia	mammal	mammal
Brasil_et_al_2017	Mus_musculus		Mammalia	mammal	mammal
Brasil_et_al_2017	Rattus_norvegicus		Mammalia	mammal	mammal
Burgueno_et_al_2020	Cavia_porcellus		Mammalia	mammal	mammal
Burgueno_et_al_2020	Mus_musculus		Mammalia	mammal	mammal
Burgueno_et_al_2020	Rattus_norvegicus		Mammalia	mammal	mammal
Chaves_et_al_2020	Mus_musculus		Mammalia	mammal	mammal
Chaves_et_al_2020	Rattus_norvegicus		Mammalia	mammal	mammal
Christians_et_al_2019	Mus_musculus		Mammalia	mammal	mammal
Christians_et_al_2019	Rattus_norvegicus		Mammalia	mammal	mammal
Christians_et_al_2021	Mus_musculus		Mammalia	mammal	mammal
Christians_et_al_2021	Rattus_norvegicus		Mammalia	mammal	mammal
da_Silva_et_al_2021	Macaca_fuscata		Mammalia	mammal	mammal
da_Silva_et_al_2021	Mus_musculus		Mammalia	mammal	mammal
da_Silva_et_al_2021	Rattus_norvegicus		Mammalia	mammal	mammal
Dorman_et_al_2018	Mus_musculus		Mammalia	mammal	mammal
Dorman_et_al_2018	Rattus_norvegicus		Mammalia	mammal	mammal
English_and_Uller_2016	Mus_musculus	only included non insect studies as insect studies manipulated environment as larvae	Mammalia	mammal	mammal
English_and_Uller_2016	Rattus_norvegicus	only included non insect studies as insect studies manipulated environment as larvae	Mammalia	mammal	mammal
Goncalves_et_al_2021	Mus_musculus		Mammalia	mammal	mammal
Goncalves_et_al_2021	Rattus_norvegicus		Mammalia	mammal	mammal
Grueber_et_al_2017	Capra_aegagrus_hircus		Mammalia	mammal	mammal
Grueber_et_al_2017	Macaca_fuscata		Mammalia	mammal	mammal
Grueber_et_al_2017	Mus_musculus		Mammalia	mammal	mammal
Grueber_et_al_2017	Ovis_aries		Mammalia	mammal	mammal
Grueber_et_al_2017	Rattus_norvegicus		Mammalia	mammal	mammal
Grueber_et_al_2017	Sus_scrofa		Mammalia	mammal	mammal
Grueber_et_al_2017	Tscherskia_triton		Mammalia	mammal	mammal
Hoek_et_al_2020	Mus_musculus	based on Table 1	Mammalia	mammal	mammal
Hoek_et_al_2020	Rattus_norvegicus	based on Table 1	Mammalia	mammal	mammal
Lagisz_et_al_2014	Mus_musculus		Mammalia	mammal	mammal
Lagisz_et_al_2014	Rattus_norvegicus		Mammalia	mammal	mammal
Lagisz_et_al_2015	Mus_musculus		Mammalia	mammal	mammal
Lagisz_et_al_2015	Rattus_norvegicus		Mammalia	mammal	mammal
Lee_et_al_2019	Capra_hircus		Mammalia	mammal	mammal
Lee_et_al_2019	Ovis_aries		Mammalia	mammal	mammal
Lee_et_al_2019	Papio_anubis		Mammalia	mammal	mammal
Lee_et_al_2019	Rattus_norvegicus		Mammalia	mammal	mammal
Menting_et_al_2018	Macaca_fuscata	latin names not given but only domestic species in list	Mammalia	mammal	mammal
Menting_et_al_2018	Mus_musculus	latin names not given but only domestic species in list	Mammalia	mammal	mammal
Menting_et_al_2018	Ovis_aries	latin names not given but only domestic species in list	Mammalia	mammal	mammal
Menting_et_al_2018	Rattus_norvegicus	latin names not given but only domestic species in list	Mammalia	mammal	mammal
Menting_et_al_2018	Sus_domesticus	latin names not given but only domestic species in list	Mammalia	mammal	mammal
Menting_et_al_2019	Mus_musculus		Mammalia	mammal	mammal
Menting_et_al_2019	Rattus_norvegicus		Mammalia	mammal	mammal
Moore_et_al_2019	Alces_alces	data at https://datadryad.org/stash/dataset/doi:10.5061%2Fdryad.360v97q , file m2.main.csv	Mammalia	mammal	mammal
Moore_et_al_2019	Macaca_mulatta	data at https://datadryad.org/stash/dataset/doi:10.5061%2Fdryad.360v97q , file m2.main.csv	Mammalia	mammal	mammal
Moore_et_al_2019	Marmota_flaviventris	data at https://datadryad.org/stash/dataset/doi:10.5061%2Fdryad.360v97q , file m2.main.csv	Mammalia	mammal	mammal
Moore_et_al_2019	Meles_meles	data at https://datadryad.org/stash/dataset/doi:10.5061%2Fdryad.360v97q , file m2.main.csv	Mammalia	mammal	mammal
Moore_et_al_2019	Mus_domesticus	data at https://datadryad.org/stash/dataset/doi:10.5061%2Fdryad.360v97q , file m2.main.csv	Mammalia	mammal	mammal
Moore_et_al_2019	Myodes_glareolus	data at https://datadryad.org/stash/dataset/doi:10.5061%2Fdryad.360v97q , file m2.main.csv	Mammalia	mammal	mammal
Moore_et_al_2019	Ovis_aries	data at https://datadryad.org/stash/dataset/doi:10.5061%2Fdryad.360v97q , file m2.main.csv	Mammalia	mammal	mammal
Moore_et_al_2019	Ovis_canadensis	data at https://datadryad.org/stash/dataset/doi:10.5061%2Fdryad.360v97q , file m2.main.csv	Mammalia	mammal	mammal
Moore_et_al_2019	Urocitellus_columbianus	data at https://datadryad.org/stash/dataset/doi:10.5061%2Fdryad.360v97q , file m2.main.csv	Mammalia	mammal	mammal
Moraes-Sousa_et_al_2021	Mus_musculus		Mammalia	mammal	mammal
Moraes-Sousa_et_al_2021	Rattus_norvegicus		Mammalia	mammal	mammal
Morahan_et_al_2020	Mus_musculus		Mammalia	mammal	mammal
Morahan_et_al_2020	Rattus_norvegicus		Mammalia	mammal	mammal
Morahan_et_al_2020_2	Rattus_norvegicus		Mammalia	mammal	mammal
Muhlhausler_et_al_2011	Rattus_norvegicus		Mammalia	mammal	mammal
Negri_et_al_2017	Mus_musculus		Mammalia	mammal	mammal
Negri_et_al_2017	Rattus_norvegicus		Mammalia	mammal	mammal
Palencia_et_al_2015	Sus_domesticus	Does not specify species but is implied that its domestic pigs	Mammalia	mammal	mammal
Pet_and_Brouwer-Brolsma_2016	Mus_musculus		Mammalia	mammal	mammal
Pet_and_Brouwer-Brolsma_2016	Rattus_norvegicus		Mammalia	mammal	mammal
Ribaroff_et_al_2017	Mus_musculus		Mammalia	mammal	mammal
Ribaroff_et_al_2017	Rattus_norvegicus		Mammalia	mammal	mammal
Roca_Fraga_et_al_2018	Ovis_aries		Mammalia	mammal	mammal
Rochester_et_al_2018	Mus_musculus	converted from Table S1	Mammalia	mammal	mammal
Rochester_et_al_2018	Rattus_norvegicus	converted from Table S1	Mammalia	mammal	mammal
Rooke_et_al_2015	Ovis_aries		Mammalia	mammal	mammal
Rooke_et_al_2017	Ovis_aries		Mammalia	mammal	mammal
Rowinski_and_Rogell_2017	Bos_taurus		Mammalia	mammal	mammal
Rowinski_and_Rogell_2017	Chlorocebus_aethiops_sabaeus		Mammalia	mammal	mammal
Rowinski_and_Rogell_2017	Ovis_aries		Mammalia	mammal	mammal
Rowinski_and_Rogell_2017	Ovis_canadensis		Mammalia	mammal	mammal
Rutkowska_et_al_2020	Cavia_aperea		Mammalia	mammal	mammal
Rutkowska_et_al_2020	Cavia_porcellus		Mammalia	mammal	mammal
Rutkowska_et_al_2020	Macaca_mulatta		Mammalia	mammal	mammal
Rutkowska_et_al_2020	Mesocricetus_auratus		Mammalia	mammal	mammal
Rutkowska_et_al_2020	Mus_musculus		Mammalia	mammal	mammal
Rutkowska_et_al_2020	Oryctolagus_cuniculus		Mammalia	mammal	mammal
Rutkowska_et_al_2020	Oryctolagus_cuniculus		Mammalia	mammal	mammal
Rutkowska_et_al_2020	Ovis_aries		Mammalia	mammal	mammal
Rutkowska_et_al_2020	Phodopus_sungorus		Mammalia	mammal	mammal
Rutkowska_et_al_2020	Rattus_norvegicus		Mammalia	mammal	mammal
Rutkowska_et_al_2020	Rattus_norvegicus		Mammalia	mammal	mammal
Sartori_et_al_2020	Ovis_aries	doesn't explictly state but appears to be focused on domestic sheep	Mammalia	mammal	mammal
Sparling_et_al_2020	Mus_musculus		Mammalia	mammal	mammal
Sparling_et_al_2020	Rattus_norvegicus		Mammalia	mammal	mammal
Tellechea_et_al_2017	Rattus_norvegicus		Mammalia	mammal	mammal
Thayer_et_al_2018	Alopex_lagopus		Mammalia	mammal	mammal
Thayer_et_al_2018	Arctocephalus_gazella		Mammalia	mammal	mammal
Thayer_et_al_2018	Cavia_porcellus		Mammalia	mammal	mammal
Thayer_et_al_2018	Lepus_americanus		Mammalia	mammal	mammal
Thayer_et_al_2018	Macaca_mulatta		Mammalia	mammal	mammal
Thayer_et_al_2018	Mus_musculus		Mammalia	mammal	mammal
Thayer_et_al_2018	Ovis_aries		Mammalia	mammal	mammal
Thayer_et_al_2018	Pan_troglodytes		Mammalia	mammal	mammal
Thayer_et_al_2018	Rattus_norvegicus		Mammalia	mammal	mammal
Thayer_et_al_2018	Sus_scrofa		Mammalia	mammal	mammal
Urban_et_al_2020	Mus_musculus	latin names not given but only domestic species in list	Mammalia	mammal	mammal
Urban_et_al_2020	Oryctolagus_cuniculus	latin names not given but only domestic species in list	Mammalia	mammal	mammal
Urban_et_al_2020	Rattus_norvegicus	latin names not given but only domestic species in list	Mammalia	mammal	mammal
Van_Abeelen_et_al_2012	Cavia_porcellus		Mammalia	mammal	mammal
Van_Abeelen_et_al_2012	Mus_musculus		Mammalia	mammal	mammal
Van_Abeelen_et_al_2012	Ovis_aries		Mammalia	mammal	mammal
Van_Abeelen_et_al_2012	Rattus_norvegicus		Mammalia	mammal	mammal
Van_Cauwenbergh_et_al_2020	Mus_musculus		Mammalia	mammal	mammal
Van_Cauwenbergh_et_al_2020	Rattus_norvegicus		Mammalia	mammal	mammal
Veenendaal_et_al_2012	Cavia_porcellus		Mammalia	mammal	mammal
Veenendaal_et_al_2012	Mus_musculus		Mammalia	mammal	mammal
Veenendaal_et_al_2012	Ovis_aries		Mammalia	mammal	mammal
Veenendaal_et_al_2012	Rattus_norvegicus		Mammalia	mammal	mammal
Vesterinen_et_al_2017	Mus_musculus	Does not provide species list of species inclusion criteria but specifically discusses results on rats and mice	Mammalia	mammal	mammal
Vesterinen_et_al_2017	Rattus_norvegicus	Does not provide species list of species inclusion criteria but specifically discusses results on rats and mice	Mammalia	mammal	mammal
Weaver_et_al_2020	Mus_musculus	latin names not given but only three species included	Mammalia	mammal	mammal
Weaver_et_al_2020	Oryctolagus_cuniculus	latin names not given but only three species included	Mammalia	mammal	mammal
Weaver_et_al_2020	Rattus_norvegicus	latin names not given but only three species included	Mammalia	mammal	mammal
Williams_et_al_2018	Rattus_norvegicus	latin names not given but only four species included	Mammalia	mammal	mammal
Williams_et_al_2019	Mus_musculus	latin names not given but only four species included	Mammalia	mammal	mammal
Williams_et_al_2020	Oryctolagus_cuniculus	latin names not given but only four species included	Mammalia	mammal	mammal
Xie_et_al_2016	Mus_musculus		Mammalia	mammal	mammal
Xie_et_al_2016	Ovis_aries	Scottish blackface ewe	Mammalia	mammal	mammal
Xie_et_al_2016	Rattus_norvegicus		Mammalia	mammal	mammal
Yin_et_al_2019	Microtus_oeconomus		Mammalia	mammal	mammal
Yin_et_al_2019	Rattus_norvegicus		Mammalia	mammal	mammal
Yin_et_al_2019	Rattus_norvegicus		Mammalia	mammal	mammal
Yin_et_al_2019	Rattus_norvegicus		Mammalia	mammal	mammal
Yin_et_al_2019	Tamiasciurus_hudsonicus		Mammalia	mammal	mammal
Yost_et_al_2019	Mus_musculus		Mammalia	mammal	mammal
Yost_et_al_2019	Rattus_norvegicus		Mammalia	mammal	mammal
Snell_et_al_2012	Mus_musculus		Mammalia	mammal	mammal
Snell_et_al_2012	Rattus_norvegicus		Mammalia	mammal	mammal
Snell_et_al_2012	Bos_taurus		Mammalia	mammal	mammal
Snell_et_al_2012	Macaca_mulatta		Mammalia	mammal	mammal
Snell_et_al_2012	Sus_scrofa		Mammalia	mammal	mammal
Snell_et_al_2012	Ovis_aries		Mammalia	mammal	mammal
Snell_et_al_2012	Capra_hircus		Mammalia	mammal	mammal
Walker_et_al_2018	Mus_musculus	Based on figures	Mammalia	mammal	mammal
Walker_et_al_2018	Rattus_norvegicus	Based on figures	Mammalia	mammal	mammal
Anastasiadi_et_al_2021	Crassostrea_gigas		Bivalvia	mollusc	non-hexapod invertebrate
Rowinski_and_Rogell_2017	Crassostrea_gigas		Bivalvia	mollusc	non-hexapod invertebrate
Rowinski_and_Rogell_2017	Mytilus_trossulus		Bivalvia	mollusc	non-hexapod invertebrate
Rowinski_and_Rogell_2017	Mytilus_chilensis		Bivalvia	mollusc	non-hexapod invertebrate
Rutkowska_et_al_2020	Crassostrea_gigas		Bivalvia	mollusc	non-hexapod invertebrate
Yin_et_al_2019	Saccostrea_glomerata		Bivalvia	mollusc	non-hexapod invertebrate
Anastasiadi_et_al_2021	Caenorhabditis_elegans		Chromadorea	nematode	non-hexapod invertebrate
Rutkowska_et_al_2020	Caenorhabditis_elegans		Chromadorea	nematode	non-hexapod invertebrate
Yin_et_al_2019	Caenorhabditis_elegans		Chromadorea	nematode	non-hexapod invertebrate
Yin_et_al_2019	Caenorhabditis_remanei		Chromadorea	nematode	non-hexapod invertebrate
Anastasiadi_et_al_2021	Arabidopsis_thaliana		Angiosperm	plant	plant
Anastasiadi_et_al_2021	Arabidopsis_thaliana		Angiosperm	plant	plant
Anastasiadi_et_al_2021	Boechera_stricta		Angiosperm	plant	plant
Anastasiadi_et_al_2021	Brassica_carinata		Angiosperm	plant	plant
Anastasiadi_et_al_2021	Brassica_juncea		Angiosperm	plant	plant
Anastasiadi_et_al_2021	Brassica_napus		Angiosperm	plant	plant
Anastasiadi_et_al_2021	Brassica_napus		Angiosperm	plant	plant
Anastasiadi_et_al_2021	Brassica_oleracea		Angiosperm	plant	plant
Anastasiadi_et_al_2021	Brassica_rapa		Angiosperm	plant	plant
Anastasiadi_et_al_2021	Cajanus_cajan		Angiosperm	plant	plant
Anastasiadi_et_al_2021	Capsicum_annuum		Angiosperm	plant	plant
Anastasiadi_et_al_2021	Chrysanthemum_morifolium		Angiosperm	plant	plant
Anastasiadi_et_al_2021	Chrysanthemum_nankingense		Angiosperm	plant	plant
Anastasiadi_et_al_2021	Eriobotrya_japonica		Angiosperm	plant	plant
Anastasiadi_et_al_2021	Fragaria_ananassa		Angiosperm	plant	plant
Anastasiadi_et_al_2021	Fragaria_viridis		Angiosperm	plant	plant
Anastasiadi_et_al_2021	Geranium_sylvaticum		Angiosperm	plant	plant
Anastasiadi_et_al_2021	Glycine_max		Angiosperm	plant	plant
Anastasiadi_et_al_2021	Gossypium_hirsutum		Angiosperm	plant	plant
Anastasiadi_et_al_2021	Lavandula_latifolia		Angiosperm	plant	plant
Anastasiadi_et_al_2021	Malus_domestica		Angiosperm	plant	plant
Anastasiadi_et_al_2021	Medicago_sativa		Angiosperm	plant	plant
Anastasiadi_et_al_2021	Mimulus_guttatus		Angiosperm	plant	plant
Anastasiadi_et_al_2021	Musa_acuminata		Angiosperm	plant	plant
Anastasiadi_et_al_2021	Musa_balbisiana		Angiosperm	plant	plant
Anastasiadi_et_al_2021	Oryza_indica		Angiosperm	plant	plant
Anastasiadi_et_al_2021	Oryza_longistaminata		Angiosperm	plant	plant
Anastasiadi_et_al_2021	Oryza_sativa		Angiosperm	plant	plant
Anastasiadi_et_al_2021	Pinus_caribaea		Gymnosperm	plant	plant
Anastasiadi_et_al_2021	Pinus_elliottii_Engelm		Gymnosperm	plant	plant
Anastasiadi_et_al_2021	Pistacia_lentiscus		Angiosperm	plant	plant
Anastasiadi_et_al_2021	Plantago_lanceolata		Angiosperm	plant	plant
Anastasiadi_et_al_2021	Populus_beijingensis		Angiosperm	plant	plant
Anastasiadi_et_al_2021	Populus_deltoides		Angiosperm	plant	plant
Anastasiadi_et_al_2021	Populus_nigra		Angiosperm	plant	plant
Anastasiadi_et_al_2021	Populus_nigra		Angiosperm	plant	plant
Anastasiadi_et_al_2021	Populus_pseudo-simonii		Angiosperm	plant	plant
Anastasiadi_et_al_2021	Populus_trichocarpa		Angiosperm	plant	plant
Anastasiadi_et_al_2021	Ricinus_communis		Angiosperm	plant	plant
Anastasiadi_et_al_2021	Solanum_demissum		Angiosperm	plant	plant
Anastasiadi_et_al_2021	Solanum_lycopersicum		Angiosperm	plant	plant
Anastasiadi_et_al_2021	Solanum_pimpinellifolium		Angiosperm	plant	plant
Anastasiadi_et_al_2021	Solanum_tuberosum		Angiosperm	plant	plant
Anastasiadi_et_al_2021	Tanacetum_vulgare		Angiosperm	plant	plant
Anastasiadi_et_al_2021	Taraxacum_alatum		Angiosperm	plant	plant
Anastasiadi_et_al_2021	Taraxacum_hemicyclum		Angiosperm	plant	plant
Anastasiadi_et_al_2021	Taraxacum_officinale		Angiosperm	plant	plant
Anastasiadi_et_al_2021	Thlaspi_arvense		Angiosperm	plant	plant
Anastasiadi_et_al_2021	Trifolium_repens		Angiosperm	plant	plant
Anastasiadi_et_al_2021	Triticum_turgidum		Angiosperm	plant	plant
Anastasiadi_et_al_2021	Zea_mays		Angiosperm	plant	plant
Rutkowska_et_al_2020	Campanula_americana		Angiosperm	plant	plant
Rutkowska_et_al_2020	Geranium_sylvaticum		Angiosperm	plant	plant
Rutkowska_et_al_2020	Plantago_lanceolata		Angiosperm	plant	plant
Rutkowska_et_al_2020	Solidago_altissima		Angiosperm	plant	plant
Yin_et_al_2019	Agriophyllum_squarrosum	not sure of class	Angiosperm	plant	plant
Yin_et_al_2019	Amaranthus_albus		Angiosperm	plant	plant
Yin_et_al_2019	Amaranthus_retroflexus		Angiosperm	plant	plant
Yin_et_al_2019	Arabidopsis_thaliana		Angiosperm	plant	plant
Yin_et_al_2019	Artemisia_frigida		Angiosperm	plant	plant
Yin_et_al_2019	Avena_barbata		Angiosperm	plant	plant
Yin_et_al_2019	Bromus_erectus		Angiosperm	plant	plant
Yin_et_al_2019	Calluna_vulgaris		Angiosperm	plant	plant
Yin_et_al_2019	Campanulastrum_americanum		Angiosperm	plant	plant
Yin_et_al_2019	Campanulastrum_americanum		Angiosperm	plant	plant
Yin_et_al_2019	Cardamine_alpina		Angiosperm	plant	plant
Yin_et_al_2019	Cardamine_alpina		Angiosperm	plant	plant
Yin_et_al_2019	Centaurea_hyssopifolia		Angiosperm	plant	plant
Yin_et_al_2019	Cerastium_cerastoides		Angiosperm	plant	plant
Yin_et_al_2019	Chenopodium_album		Angiosperm	plant	plant
Yin_et_al_2019	Diodia_teres		Angiosperm	plant	plant
Yin_et_al_2019	Fragaria_vesca		Angiosperm	plant	plant
Yin_et_al_2019	Galinsoga_ciliata		Angiosperm	plant	plant
Yin_et_al_2019	Galinsoga_parviflora		Angiosperm	plant	plant
Yin_et_al_2019	Genista_tinctoria		Angiosperm	plant	plant
Yin_et_al_2019	Gnaphalium_supinum		Angiosperm	plant	plant
Yin_et_al_2019	Ipomoea_purpurea		Angiosperm	plant	plant
Yin_et_al_2019	Knautia_arvensis		Angiosperm	plant	plant
Yin_et_al_2019	Leucanthemopsis_alpina		Angiosperm	plant	plant
Yin_et_al_2019	Leymus_chinensis		Angiosperm	plant	plant
Yin_et_al_2019	Ludwigia_hexapetala		Angiosperm	plant	plant
Yin_et_al_2019	Lupinus_perennis		Angiosperm	plant	plant
Yin_et_al_2019	Medicago_truncatula		Angiosperm	plant	plant
Yin_et_al_2019	Pinus_pinaster		Gymnosperm	plant	plant
Yin_et_al_2019	Plantago_lanceolata		Angiosperm	plant	plant
Yin_et_al_2019	Plantago_media		Angiosperm	plant	plant
Yin_et_al_2019	Poa_pratensis		Angiosperm	plant	plant
Yin_et_al_2019	Polygonum_dropiper		Angiosperm	plant	plant
Yin_et_al_2019	Polygonum_persicaria		Angiosperm	plant	plant
Yin_et_al_2019	Raphanus_raphanistrum		Angiosperm	plant	plant
Yin_et_al_2019	Schizachyrium_scoparium		Angiosperm	plant	plant
Yin_et_al_2019	Sorghum_bicolor		Angiosperm	plant	plant
Yin_et_al_2019	Stipa_krylovii		Angiosperm	plant	plant
Yin_et_al_2019	Thlaspi_arvense		Angiosperm	plant	plant
Yin_et_al_2019	Trifolium_repens		Angiosperm	plant	plant
Yin_et_al_2019	Verbascum_thapsus		Angiosperm	plant	plant
Yin_et_al_2019	Veronica_alpina		Angiosperm	plant	plant
Moore_et_al_2019	Eublepharis_macularius	data at https://datadryad.org/stash/dataset/doi:10.5061%2Fdryad.360v97q , file m2.main.csv	Reptilia	reptile	reptile
Moore_et_al_2019	Eulamprus_quoyii	data at https://datadryad.org/stash/dataset/doi:10.5061%2Fdryad.360v97q , file m2.main.csv	Reptilia	reptile	reptile
Moore_et_al_2019	Uta_stansburiana	data at https://datadryad.org/stash/dataset/doi:10.5061%2Fdryad.360v97q , file m2.main.csv	Reptilia	reptile	reptile
Moore_et_al_2019	Vipera_ursinii	data at https://datadryad.org/stash/dataset/doi:10.5061%2Fdryad.360v97q , file m2.main.csv	Reptilia	reptile	reptile
Moore_et_al_2019	Xenochrophis_piscator	data at https://datadryad.org/stash/dataset/doi:10.5061%2Fdryad.360v97q , file m2.main.csv	Reptilia	reptile	reptile
Rutkowska_et_al_2020	Amphibolurus_muricatus		Reptilia	reptile	reptile
Thayer_et_al_2018	Thamnophis_elegans		Reptilia	reptile	reptile
Yin_et_al_2019	Niveoscincus_metallicus		Reptilia	reptile	reptile
Yin_et_al_2019	Niveoscincus_ocellatus		Reptilia	reptile	reptile
Berghanel_et_al_2017	NA	Common name for squirrel monkey and rat-like hamster	unclear	unclear	unclear
Moore_et_al_2019	NA	some names not able to be converted to latin	unclear	unclear	unclear
Uller_et_al_2013	NA	did not provide list of speices - just provided class and kingdom names	unclear	unclear	unclear

## Sheet: Transmission_info
id	transmission_code	transmission_comment
Yin_et_al_2019	matriline
Besson_et_al_2015	matriline
Lagisz_et_al_2014	matriline
Lagisz_et_al_2015	matriline
Walker_et_al_2018	matriline
Burgueno_et_al_2020	matriline
Moore_et_al_2019	matriline
Ainge_et_al_2011	matriline
Ribaroff_et_al_2017	matriline
Palencia_et_al_2015	matriline
Snell_et_al_2012	matriline	mention studies that exposed both males and females
Arnott_et_al_2012	matriline
Vesterinen_et_al_2017	matriline
English_and_Uller_2016	matriline
Bonapersona_et_al_2018	matriline
Assis_et_al_2010	matriline
Christians_et_al_2019	matriline
Sparling_et_al_2020	matriline
Rowinski_and_Rogell_2017	matriline
Anastasiadi_et_al_2021	matriline
Negri_et_al_2017	matriline
Sartori_et_al_2020	matriline
Weaver_et_al_2020	matriline	doesn’t explicitly state but talks about gestational exposure and maternal weight
Williams_et_al_2021	matriline
Thayer_et_al_2018	matriline
Grueber_et_al_2017	matriline	study just says parental but dataset uses the term maternal
Veenendaal_et_al_2012	matriline
da_Silva_et_al_2021	matriline
Xie_et_al_2016	matriline
Brasil_et_al_2017	matriline
Menting_et_al_2018	matriline
Roca_Fraga_et_al_2018	matriline
Morahan_et_al_2020	matriline
Rochester_et_al_2018	matriline
Berghanel_et_al_2017	matriline
Chaves_et_al_2020	matriline
Christians_et_al_2021	matriline
Urban_et_al_2020	matriline
Dorman_et_al_2018	matriline
Tellechea_et_al_2017	matriline
Muhlhausler_et_al_2011	matriline
Van_Abeelen_et_al_2012	matriline
Pet_and_Brouwer-Brolsma_2016	matriline
Menting_et_al_2019	matriline
Lee_et_al_2019	matriline
Badihian_et_al_2020	matriline
Anwer_et_al_2021	matriline
Moraes-Sousa_et_al_2021	matriline
Morahan_et_al_2020_2	matriline
Rooke_et_al_2017	matriline
Yost_et_al_2019	matriline
Rooke_et_al_2015	matriline
Yin_et_al_2019	not separated
Anastasiadi_et_al_2021	not separated
Grueber_et_al_2017	not separated
Yin_et_al_2019	patriline
Walker_et_al_2018	patriline
Snell_et_al_2012	patriline
Anastasiadi_et_al_2021	patriline
Rutkowska_et_al_2020	patriline	some maternal effect studies includes (i.e., studies that included both)
Hoek_et_al_2020	patriline
Goncalves_et_al_2021	patriline
Van_Cauwenbergh_et_al_2020	patriline
Anwer_et_al_2021	patriline
Uller_et_al_2013	unclear	SR keeps referring to 'maternal effects' but search string includes 'paternal effects' so it isn't clear if primary studies also included paternal effects
Moore_et_al_2016	unclear
Caixeta_et_al_2020	unclear

## Sheet: Higher_taxon_info
id	taxon_code	taxon_comment
Yin_et_al_2019	vertebrates
Yin_et_al_2019	invertebrates
Yin_et_al_2019	plants
Uller_et_al_2013	vertebrates
Uller_et_al_2013	invertebrates
Uller_et_al_2013	plants
Besson_et_al_2015	vertebrates
Lagisz_et_al_2014	vertebrates
Lagisz_et_al_2015	vertebrates
Walker_et_al_2018	vertebrates
Walker_et_al_2018	invertebrates
Burgueno_et_al_2020	vertebrates
Moore_et_al_2019	vertebrates
Moore_et_al_2019	invertebrates
Ainge_et_al_2011	vertebrates
Ribaroff_et_al_2017	vertebrates
Palencia_et_al_2015	vertebrates
Snell_et_al_2012	vertebrates
Arnott_et_al_2012	vertebrates
Vesterinen_et_al_2017	vertebrates
English_and_Uller_2016	vertebrates	also had invertebrates but treatment occurred during larval stage
Bonapersona_et_al_2018	vertebrates
Assis_et_al_2010	vertebrates
Christians_et_al_2019	vertebrates
Sparling_et_al_2020	vertebrates
Rowinski_and_Rogell_2017	vertebrates
Rowinski_and_Rogell_2017	invertebrates
Anastasiadi_et_al_2021	vertebrates
Anastasiadi_et_al_2021	invertebrates
Anastasiadi_et_al_2021	plants
Negri_et_al_2017	vertebrates
Sartori_et_al_2020	vertebrates
Weaver_et_al_2020	vertebrates
Williams_et_al_2021	vertebrates
Thayer_et_al_2018	vertebrates
Grueber_et_al_2017	vertebrates
Grueber_et_al_2017	invertebrates
Veenendaal_et_al_2012	vertebrates
Rutkowska_et_al_2020	vertebrates
Rutkowska_et_al_2020	invertebrates
da_Silva_et_al_2021	vertebrates
Xie_et_al_2016	vertebrates
Brasil_et_al_2017	vertebrates
Menting_et_al_2018	vertebrates
Roca_Fraga_et_al_2018	vertebrates
Morahan_et_al_2020	vertebrates
Hoek_et_al_2020	vertebrates
Goncalves_et_al_2021	vertebrates
Rochester_et_al_2018	vertebrates
Berghanel_et_al_2017	vertebrates	mammals
Chaves_et_al_2020	vertebrates
Christians_et_al_2021	vertebrates
Urban_et_al_2020	vertebrates
Dorman_et_al_2018	vertebrates
Tellechea_et_al_2017	vertebrates
Muhlhausler_et_al_2011	vertebrates
Van_Abeelen_et_al_2012	vertebrates
Pet_and_Brouwer-Brolsma_2016	vertebrates
Menting_et_al_2019	vertebrates
Moore_et_al_2016	vertebrates	fishes
Lee_et_al_2019	vertebrates
Caixeta_et_al_2020	invertebrates
Badihian_et_al_2020	vertebrates
Van_Cauwenbergh_et_al_2020	vertebrates
Anwer_et_al_2021	vertebrates
Moraes-Sousa_et_al_2021	vertebrates
Morahan_et_al_2020_2	vertebrates
Rooke_et_al_2017	vertebrates
Yost_et_al_2019	vertebrates
Rooke_et_al_2015	vertebrates

## Sheet: Inter_vs_trans_info
id	inter_vs_trans_code	inter_vs_trans_comment
Yin_et_al_2019	inter
Uller_et_al_2013	inter
Besson_et_al_2015	inter
Lagisz_et_al_2014	inter
Lagisz_et_al_2015	inter
Burgueno_et_al_2020	inter
Moore_et_al_2019	inter	Does not explicitly state but refers to 'parents'
Ainge_et_al_2011	inter	determined by 'maternal' and 'offspring' terminology
Ribaroff_et_al_2017	inter	determined by 'maternal' and 'offspring' terminology
Palencia_et_al_2015	inter	determined by 'maternal' and 'offspring' terminology
Arnott_et_al_2012	inter
Vesterinen_et_al_2017	inter
English_and_Uller_2016	inter
Bonapersona_et_al_2018	inter
Assis_et_al_2010	inter
Christians_et_al_2019	inter
Sparling_et_al_2020	inter
Rowinski_and_Rogell_2017	inter
Anastasiadi_et_al_2021	inter
Negri_et_al_2017	inter
Sartori_et_al_2020	inter
Weaver_et_al_2020	inter
Williams_et_al_2021	inter	A couple of studies have F2 but not clear if this is trans due to paternal or maternal line
Thayer_et_al_2018	inter
Grueber_et_al_2017	inter
Veenendaal_et_al_2012	inter
Rutkowska_et_al_2020	inter
da_Silva_et_al_2021	inter
Xie_et_al_2016	inter	A couple of studies have F2 but not clear if this is trans due to paternal or maternal line
Brasil_et_al_2017	inter
Menting_et_al_2018	inter
Roca_Fraga_et_al_2018	inter
Morahan_et_al_2020	inter
Hoek_et_al_2020	inter
Goncalves_et_al_2021	inter
Rochester_et_al_2018	inter
Berghanel_et_al_2017	inter
Chaves_et_al_2020	inter
Christians_et_al_2021	inter	one included study went beyond 1 gen
Urban_et_al_2020	inter
Dorman_et_al_2018	inter
Tellechea_et_al_2017	inter
Muhlhausler_et_al_2011	inter
Van_Abeelen_et_al_2012	inter
Pet_and_Brouwer-Brolsma_2016	inter
Menting_et_al_2019	inter
Moore_et_al_2016	inter	not clear if environmental exposure occurred across multiple environments
Lee_et_al_2019	inter
Caixeta_et_al_2020	inter
Badihian_et_al_2020	inter
Van_Cauwenbergh_et_al_2020	inter	did not include studies that only had intergen effects
Moraes-Sousa_et_al_2021	inter
Morahan_et_al_2020_2	inter
Rooke_et_al_2017	inter	Some studies included F2 but not clear if the F2 was through females from the F0 so not clear if inter or trans
Yost_et_al_2019	inter
Rooke_et_al_2015	inter	Some studies included F2 but not clear if the F2 was through females from the F0 so not clear if inter or trans
Yin_et_al_2019	trans
Walker_et_al_2018	trans
Snell_et_al_2012	trans
Anastasiadi_et_al_2021	trans
Van_Cauwenbergh_et_al_2020	trans
Anwer_et_al_2021	trans
Caixeta_et_al_2020	unclear	not clear how many generations

## Sheet: Env_mismatch_info
id	env_mismatch_code	env_mismatch_comment
Yin_et_al_2019	match
Uller_et_al_2013	match
Rowinski_and_Rogell_2017	match	they also did a sensitivity analysis without the matching environments
Anastasiadi_et_al_2021	match
Rutkowska_et_al_2020	match
Rochester_et_al_2018	match	some individuals were exposed to BPA during gestation and after birth
Anwer_et_al_2021	match	multigeneration exposure
Yin_et_al_2019	mismatch
Uller_et_al_2013	mismatch
Besson_et_al_2015	mismatch
Lagisz_et_al_2014	mismatch
Lagisz_et_al_2015	mismatch
Walker_et_al_2018	mismatch
Burgueno_et_al_2020	mismatch
Ainge_et_al_2011	mismatch
English_and_Uller_2016	mismatch	assumed mismatch based on question asked
Rowinski_and_Rogell_2017	mismatch
Anastasiadi_et_al_2021	mismatch
Rutkowska_et_al_2020	mismatch
Rochester_et_al_2018	mismatch
Tellechea_et_al_2017	mismatch	control and treatment offspring were fed control diet: control diet was matched
Menting_et_al_2019	mismatch
Badihian_et_al_2020	mismatch	stressed indivs don't experience stress after birth
Anwer_et_al_2021	mismatch	one off
Moore_et_al_2019	unclear
Ribaroff_et_al_2017	unclear
Palencia_et_al_2015	unclear
Snell_et_al_2012	unclear
Arnott_et_al_2012	unclear
Vesterinen_et_al_2017	unclear
Bonapersona_et_al_2018	unclear
Assis_et_al_2010	unclear
Christians_et_al_2019	unclear	birth weight
Sparling_et_al_2020	unclear	appears to be a mix
Negri_et_al_2017	unclear	birthweight measured
Sartori_et_al_2020	unclear	traits measured at birth
Weaver_et_al_2020	unclear
Williams_et_al_2021	unclear
Thayer_et_al_2018	unclear	presumably mismatched
Grueber_et_al_2017	unclear
Veenendaal_et_al_2012	unclear
da_Silva_et_al_2021	unclear
Xie_et_al_2016	unclear
Brasil_et_al_2017	unclear
Menting_et_al_2018	unclear	offspring were reared in standard environment - not clear if this is the same as the 'control' parents environments
Roca_Fraga_et_al_2018	unclear	birth weight
Morahan_et_al_2020	unclear
Hoek_et_al_2020	unclear	birth weight
Goncalves_et_al_2021	unclear
Berghanel_et_al_2017	unclear
Chaves_et_al_2020	unclear	states that offspring postweaning diet was collected but no other mention
Christians_et_al_2021	unclear
Urban_et_al_2020	unclear
Dorman_et_al_2018	unclear
Muhlhausler_et_al_2011	unclear
Van_Abeelen_et_al_2012	unclear
Pet_and_Brouwer-Brolsma_2016	unclear
Moore_et_al_2016	unclear
Lee_et_al_2019	unclear
Caixeta_et_al_2020	unclear
Van_Cauwenbergh_et_al_2020	unclear
Moraes-Sousa_et_al_2021	unclear
Morahan_et_al_2020_2	unclear
Rooke_et_al_2017	unclear
Yost_et_al_2019	unclear
Rooke_et_al_2015	unclear

## Sheet: F0_env_info
id	F0_env_code	Fo_env_comment
Yin_et_al_2019	diet
Yin_et_al_2019	human induced
Yin_et_al_2019	environmental composition
Yin_et_al_2019	psychological stress
Yin_et_al_2019	population demographic
Yin_et_al_2019	light
Uller_et_al_2013	unclear	mixed, but coded specifically for the review
Besson_et_al_2015	diet
Lagisz_et_al_2014	diet
Lagisz_et_al_2015	diet
Walker_et_al_2018	diet	based on Table 3
Walker_et_al_2018	human induced	based on Table 3
Walker_et_al_2018	environmental composition	based on Table 3
Walker_et_al_2018	unclear	based on Table 3
Burgueno_et_al_2020	unclear
Moore_et_al_2019	unclear
Ainge_et_al_2011	diet
Ribaroff_et_al_2017	diet
Palencia_et_al_2015	diet
Snell_et_al_2012	diet
Arnott_et_al_2012	temperature
Arnott_et_al_2012	unclear	shade vs no shade
Vesterinen_et_al_2017	human induced	Table 4
Vesterinen_et_al_2017	human health	Table 4
Vesterinen_et_al_2017	psychological stress	Table 4
English_and_Uller_2016	diet
Bonapersona_et_al_2018	psychological stress
Bonapersona_et_al_2018	unclear	physiological stress: LPS and Poly I:C
Assis_et_al_2010	diet
Christians_et_al_2019	diet
Sparling_et_al_2020	unclear	Environmental enrichment
Rowinski_and_Rogell_2017	diet
Rowinski_and_Rogell_2017	environmental composition
Rowinski_and_Rogell_2017	temperature
Anastasiadi_et_al_2021	diet
Anastasiadi_et_al_2021	unclear	"substance exposure" and "stress" but not clear what exactly this means
Anastasiadi_et_al_2021	human induced
Negri_et_al_2017	human induced	PFOS and PFOA
Sartori_et_al_2020	diet
Weaver_et_al_2020	human induced	DEP
Williams_et_al_2021	human induced	chloroform
Thayer_et_al_2018	psychological stress
Grueber_et_al_2017	diet
Veenendaal_et_al_2012	diet
Rutkowska_et_al_2020	diet
Rutkowska_et_al_2020	human induced
Rutkowska_et_al_2020	environmental composition
Rutkowska_et_al_2020	psychological stress
Rutkowska_et_al_2020	human health
Rutkowska_et_al_2020	temperature
Rutkowska_et_al_2020	light
Rutkowska_et_al_2020	population demographic
Rutkowska_et_al_2020	unclear
da_Silva_et_al_2021	diet
Xie_et_al_2016	diet
Brasil_et_al_2017	diet
Menting_et_al_2018	diet
Roca_Fraga_et_al_2018	diet
Morahan_et_al_2020	human health	artifical sweetner - only related to human health
Hoek_et_al_2020	diet
Goncalves_et_al_2021	diet
Rochester_et_al_2018	human induced	was administered through diet, water, gavage, injection
Berghanel_et_al_2017	diet
Berghanel_et_al_2017	psychological stress
Berghanel_et_al_2017	temperature
Berghanel_et_al_2017	population demographic
Berghanel_et_al_2017	unclear	electric shock
Chaves_et_al_2020	diet
Christians_et_al_2021	diet
Urban_et_al_2020	human induced
Dorman_et_al_2018	human induced
Tellechea_et_al_2017	diet
Muhlhausler_et_al_2011	diet
Van_Abeelen_et_al_2012	diet
Pet_and_Brouwer-Brolsma_2016	unclear	Vitamin D deficiency - not clear how this was implemented
Menting_et_al_2019	diet
Moore_et_al_2016	environmental composition	salinity, hydrogen sulfide
Moore_et_al_2016	population demographic	predation, density
Moore_et_al_2016	diet	food limitation
Lee_et_al_2019	diet
Caixeta_et_al_2020	human induced	nanomaterial
Badihian_et_al_2020	psychological stress	prenatal stress
Van_Cauwenbergh_et_al_2020	human induced	endocrine disruptors
Anwer_et_al_2021	diet
Moraes-Sousa_et_al_2021	diet
Morahan_et_al_2020_2	diet
Rooke_et_al_2017	diet
Rooke_et_al_2017	psychological stress
Rooke_et_al_2017	unclear	category called "other"
Yost_et_al_2019	human induced
Rooke_et_al_2015	diet
Rooke_et_al_2015	psychological stress

## Sheet: Env_eff_diection_info
id	env_eff_direction_code	env_eff_direction_comment
Yin_et_al_2019	negative
Uller_et_al_2013	negative
Besson_et_al_2015	negative
Lagisz_et_al_2014	negative
Lagisz_et_al_2015	negative
Walker_et_al_2018	negative
Burgueno_et_al_2020	negative
Ainge_et_al_2011	negative
Ribaroff_et_al_2017	negative
Arnott_et_al_2012	negative
Vesterinen_et_al_2017	negative
Assis_et_al_2010	negative
Christians_et_al_2019	negative	paper says it is unclear which direction to expect
Rowinski_and_Rogell_2017	negative
Negri_et_al_2017	negative
Sartori_et_al_2020	negative	under nutrition
Weaver_et_al_2020	negative
Williams_et_al_2021	negative
Thayer_et_al_2018	negative
Veenendaal_et_al_2012	negative
Rutkowska_et_al_2020	negative
da_Silva_et_al_2021	negative
Menting_et_al_2018	negative
Roca_Fraga_et_al_2018	negative
Goncalves_et_al_2021	negative
Rochester_et_al_2018	negative
Chaves_et_al_2020	negative
Christians_et_al_2021	negative
Urban_et_al_2020	negative
Dorman_et_al_2018	negative
Tellechea_et_al_2017	negative
Van_Abeelen_et_al_2012	negative
Pet_and_Brouwer-Brolsma_2016	negative
Menting_et_al_2019	negative
Lee_et_al_2019	negative
Caixeta_et_al_2020	negative
Badihian_et_al_2020	negative
Van_Cauwenbergh_et_al_2020	negative
Anwer_et_al_2021	negative
Moraes-Sousa_et_al_2021	negative
Morahan_et_al_2020_2	negative
Rooke_et_al_2017	negative
Yost_et_al_2019	negative
Rooke_et_al_2015	negative
Yin_et_al_2019	positive
Uller_et_al_2013	positive
Palencia_et_al_2015	positive
Sparling_et_al_2020	positive
Rutkowska_et_al_2020	positive
Xie_et_al_2016	positive
Brasil_et_al_2017	positive
Roca_Fraga_et_al_2018	positive
Hoek_et_al_2020	positive
Muhlhausler_et_al_2011	positive
Yin_et_al_2019	unclear
Uller_et_al_2013	unclear
Moore_et_al_2019	unclear
Snell_et_al_2012	unclear	hypothesis is neurtral
English_and_Uller_2016	unclear
Bonapersona_et_al_2018	unclear	assessing the effects on biochemical indicators of the dopaminergic system
Rowinski_and_Rogell_2017	unclear	assessing effects on trait variation
Anastasiadi_et_al_2021	unclear
Sartori_et_al_2020	unclear	not sure if 'overnutrition' is expected to beneficial or not
Grueber_et_al_2017	unclear
Rutkowska_et_al_2020	unclear
Morahan_et_al_2020	unclear
Berghanel_et_al_2017	unclear	one trait will compensate for the other
Moore_et_al_2016	unclear

## Sheet: Exposure_timing_info
id	exposure_timing_code	exposure_timing_comment
Yin_et_al_2019	pre-natal
Yin_et_al_2019	post-natal
Yin_et_al_2019	post-sexual maturity
Yin_et_al_2019	gestation	it is unclear if studies also included during gestation
Uller_et_al_2013	unclear	mixed
Besson_et_al_2015	post-sexual maturity	implied that it is after sexual maturing by stating 'before gestation'
Besson_et_al_2015	gestation
Lagisz_et_al_2014	post-sexual maturity
Lagisz_et_al_2014	gestation
Lagisz_et_al_2015	post-sexual maturity
Lagisz_et_al_2015	gestation
Walker_et_al_2018	unclear	doesn't specify - it just states that there was no restriction on lifestage
Burgueno_et_al_2020	unclear	States 'prenatally' but doesn't differentiate between during or prior to gestation - it says most studies are from 3rd trimester
Burgueno_et_al_2020	gestation
Moore_et_al_2019	unclear
Ainge_et_al_2011	gestation	could also include during lactation
Ribaroff_et_al_2017	gestation	could also include during lactation
Palencia_et_al_2015	gestation
Snell_et_al_2012	unclear
Arnott_et_al_2012	gestation
Vesterinen_et_al_2017	gestation
English_and_Uller_2016	gestation	for only mammal studies
Bonapersona_et_al_2018	gestation	also had post natal exposure studes but they aren't included here as they were analyses in a subanalysis and is not relevant
Assis_et_al_2010	gestation
Christians_et_al_2019	gestation
Christians_et_al_2019	unclear	may also be prior to pregnancy but doesn't state when
Sparling_et_al_2020	gestation
Sparling_et_al_2020	unclear	"preconception" but does not specify when
Rowinski_and_Rogell_2017	unclear
Anastasiadi_et_al_2021	unclear
Negri_et_al_2017	gestation
Sartori_et_al_2020	gestation
Weaver_et_al_2020	gestation
Williams_et_al_2021	gestation
Thayer_et_al_2018	gestation
Grueber_et_al_2017	unclear
Veenendaal_et_al_2012	gestation
Rutkowska_et_al_2020	post-natal
Rutkowska_et_al_2020	post-sexual maturity
da_Silva_et_al_2021	gestation	may also be during lactation
Xie_et_al_2016	gestation
Brasil_et_al_2017	gestation
Menting_et_al_2018	gestation
Roca_Fraga_et_al_2018	gestation
Roca_Fraga_et_al_2018	post-sexual maturity	periconception
Morahan_et_al_2020	gestation
Morahan_et_al_2020	unclear	"pregestation" but doesn't specify adult or juvenile
Hoek_et_al_2020	unclear	"preconception" but does not specify when
Goncalves_et_al_2021	unclear
Rochester_et_al_2018	gestation
Berghanel_et_al_2017	gestation
Chaves_et_al_2020	gestation
Christians_et_al_2021	gestation
Christians_et_al_2021	unclear	could also be prior to pregnancy but doesn't specifically state when
Urban_et_al_2020	gestation	some were done through eggyolk injection etc
Dorman_et_al_2018	gestation
Tellechea_et_al_2017	gestation
Tellechea_et_al_2017	unclear	could also be before gestation
Muhlhausler_et_al_2011	gestation	may also be during lactation
Muhlhausler_et_al_2011	unclear	"premating"
Van_Abeelen_et_al_2012	unclear
Pet_and_Brouwer-Brolsma_2016	gestation
Pet_and_Brouwer-Brolsma_2016	unclear	"preconception" but does not specify when
Menting_et_al_2019	gestation
Menting_et_al_2019	unclear	before pregnancy
Moore_et_al_2016	unclear
Lee_et_al_2019	gestation
Caixeta_et_al_2020	unclear
Badihian_et_al_2020	gestation
Van_Cauwenbergh_et_al_2020	pre-natal
Van_Cauwenbergh_et_al_2020	post-natal
Van_Cauwenbergh_et_al_2020	post-sexual maturity
Anwer_et_al_2021	gestation
Anwer_et_al_2021	post-sexual maturity
Anwer_et_al_2021	post-natal	based on number of days exposure
Moraes-Sousa_et_al_2021	gestation
Moraes-Sousa_et_al_2021	unclear	before pregnancy
Morahan_et_al_2020_2	gestation
Morahan_et_al_2020_2	unclear	unclear if included studies from before pregnancy
Rooke_et_al_2017	gestation
Yost_et_al_2019	gestation
Rooke_et_al_2015	gestation

[truncated: 19 more sheets: Descendant_sex_info, Descendant_trait_info, Descendant_age_info, Descendant_generat_info, Assessment, Discipline_code_info, Terminology_code_info, Mutagen_code_info, Taxon_code_info, Transmission_code_info, Inter_vs_trans_code_info, Env_mismatch_code_info, F0_env_code_info, Env_eff_direction_code_info, Exposure_timing_code_info, Descendant_trait_code_info, Descendant_age_code_info, Descendant_sex_code_info, Descendant_generat_code_info]
