# Supplementary material for: Evidence base for non-genetic inheritance of environmental exposures in non-human animals and plants: a map of evidence syntheses with bibliometric analysis
Source: Environ Evid. 2023 Jan 6;12:1. doi: 10.1186/s13750-022-00290-y (PMC11378868; doi:10.1186/s13750-022-00290-y)
Supplement: Supplementary file 5 — Additional file 5: Found at https://osf.io/8q3a9/Fig. S2. Filial generations within and between disciplines. Bar chart showing percent of SRs within and between generations that included primary studies of ancestral environmental effects on descendant filial generations. Fig. S3. Most productive authors over time. Figure showing the 15 most productive authors over time to publish SRs on non-genetic inheritance. The size of the blue cirles represents the number of articles publishes that year (“N. Articles”) and the transperancy of the blue circles represents the total citations per year (“TC per Year”). Fig. S4. Word cloud across disciplines. Word cloud of the most common key words across disciplines. Fig. S5. CEESAT individual scores. Individual CEESAT scores across SRs. Red = red score, orange = amber score, green = green score, yellow= gold score. See Appendix S2 for individual questions and requisites for each score. [file 13750_2022_290_MOESM5_ESM.rmd]

---
title: "Appendix S4"
author: "Erin Macartney, Szymek Drobniak, Shinichi Nakagawa, Malgorzata Lagisz"
date: "17/06/2022"
output:
    rmdformats::readthedown:
      code_folding: hide
      code_download: true
      toc_depth: 4
editor_options:
  chunk_output_type: console
---

    
```{r, include = FALSE}
knitr::opts_chunk$set(
message = FALSE,
warning = FALSE,
cache = TRUE,
tidy = TRUE,
echo = TRUE
)

rm(list = ls())
```

### Setup and data organisation

```{r setup, results = 'hide'}

knitr::opts_chunk$set(echo = TRUE)

pacman::p_load(readxl,
               plyr,
               here,
               tibble,
               dplyr,
               tidyverse,
               stringr,
               knitr,
               forcats,
               ggplot2,
               hrbrthemes,
               bibliometrix,
               patchwork,
               migest,
               circlize,
               rotl,
               ape,
               ggnewscale,
               ggtree,
               ggtreeExtra,
               igraph,
               stringi,
               tidystringdist,
               stringdist,
               fuzzyjoin,
               # ggthemes,
               viridis,
               cowplot,
               mapproj,
               wordcloud2)

#install ggtreeExtra
# if (!require("BiocManager", quietly = TRUE))
#     install.packages("BiocManager")
# BiocManager::install("ggtreeExtra")

```

``` {r load files, results = 'hide'}

#manually extracted data
xldata <- "./Data/Data_extraction_postcrosschecking.xlsx"

bib <- convert2df(here("Data","bibliometric2.bib"), dbsource = "scopus", format = "bibtex")

```

``` {r slitting sheets, results = 'hide'}
#Splitting list of tabs into separate dataframes
excel_sheets(path = xldata)
tab_names <- excel_sheets(path = xldata)

#creating a list of dataframes per tab
list_all <- lapply(tab_names, function(x) read_excel(path = xldata, sheet = x))

#assigning tab names to each dataframe
names(list_all) <- tab_names

#get dataframes out of list
list2env(list_all, .GlobalEnv)
```

# Fig. S2 - Filial generations within and between disciplines

```{r}
merged_descendant_generat <- merge(Descendant_generat_info, Review_info)

count_descendant_generat <- merged_descendant_generat %>% count(descendant_generat_code, by = discipline_code) %>% arrange(desc(n))
percent_descendant_generat <- count_descendant_generat %>% mutate(percent = (n/sum(n))*100)

percent_descendant_generat <- percent_descendant_generat %>%
  rename (
    discipline_code = by
  )


percent_descendant_generat <- subset(percent_descendant_generat, descendant_generat_code != "NA")

my.cols <- (c("#66C2A5", "#FC8D62", "#8DA0CB", "#E78AC3", "#A6D854", "#FFD92F"))

percent_descendant_generat$descendant_generat_code <- factor(percent_descendant_generat$descendant_generat_code ,levels = c("F1", "F2", "F3", "F4", "F5", "F6", "F200"))

FigS2 <- ggplot(percent_descendant_generat, aes(x = descendant_generat_code, y = percent)) +
  geom_col(aes(fill = discipline_code), width = 0.7) +
  theme_light() +
  coord_flip() +
  scale_y_continuous(name = "Percent (%)") +
  theme(legend.position = "bottom", axis.title.x = element_text(size = 10), axis.title.y = element_blank()) +
  guides(fill=guide_legend(title="Discipline")) + 
  scale_fill_manual(values=my.cols)

FigS2

```

**Fig. S2** Bar chart showing percent of SRs within and between generations that included primary studies of ancestral environmental effects on descendant filial generations.

# Fig. S3 - Most productive authors over time

``` {r, message = FALSE, warning = FALSE}

FigS3<-authorProdOverTime(bib, k = 15)

```

**Fig. S3** Figure showing the 15 most productive authors over time to publish SRs on non-genetic inheritance. The size of the blue cirles represents the number of articles publishes that year ("N. Articles") and the transperancy of the blue circles represents the total citations per year ("TC per Year").

# Fig. S4 - Word cloud across disciplines


``` {r, message = FALSE, warning = FALSE, results = 'hide'}
bib2 <- biblioAnalysis(bib, sep = ";")
S <- summary(object = bib2, k = 50, pause = FALSE)
```

``` {r, message = FALSE, warning = FALSE}
keywords <- S$MostRelKeywords
words<-keywords[,1]
freq<-as.numeric(keywords[,2])
prob<-freq/sum(freq)

FigS4 <- wordcloud2(data.frame(words, prob), shuffle = TRUE, size = 0.5, color = 'random-dark')

FigS4
```

**Fig. S4** Word cloud of the most common key words across disciplines

# Fig. S5- CEESAT individual scores

```{r}
#blinding authors
Assessment$id <- paste("ID", c(1:length(Assessment$id)), sep = "")
#shortening column names
names(Assessment) <- gsub("CEESAT_", "", names(Assessment), fixed = TRUE)
#selecting only the columns with scores
#selecting only the columns with scores
Assessment_reduced <- select(Assessment, c("id", !ends_with("_comment")))
#wrangling data into long format
ceesat_long <- gather(Assessment_reduced, question, score, Q1.1:Q8.1, factor_key=TRUE)
```

``` {r}

FigS5 <- ggplot(data = ceesat_long, aes(y = id, x = question)) +
  geom_tile(color="black", fill="white", size = 0.5) +
  geom_point(aes(color = as.factor(score)), size = 3) +
  scale_x_discrete(position = "top") +
  guides(color = guide_legend(reverse = TRUE)) +
  scale_color_manual(values = c("orange","yellow","green","red" ), name = "Score:") + 
  theme_minimal() + 
  theme(panel.grid.major = element_blank(),
        panel.grid.minor = element_blank(),
        panel.background = element_blank(),
        legend.position = "none",
        legend.text = element_text(size = 12),
        axis.text.y = element_text(size = 5, color = "black"),
        axis.text.x = element_text(angle = 45, hjust=0)
  ) +
  ylab("Study ID") + 
  xlab("CEESAT question") 

FigS5
```

**Fig. S5** Individual CEESAT scores across SRs. Red = red score, orange = amber score, green = green score, yellow= gold score. See Appendix S2 for individual questions and requisites for each score. 
